# Supplementary material for: Hepcidin Downregulation Correlates With Disease Aggressiveness And Immune Infiltration in Liver Cancers
Source: Front Oncol. 2021 Jun 30;11:714756. doi: 10.3389/fonc.2021.714756 (PMC8278784; doi:10.3389/fonc.2021.714756)
Supplement: Supplementary file 3 [file Table_1.xlsx]

## Sheet: Table S1_all correlation
gene_name	gene_id	gene_biotype	cor_pearson	p_pearson	cor_spearman	p_spearman
ID1	ENSG00000125968	protein_coding	0.619641	4.90182e-41	0.650246	2.5449e-46
ID3	ENSG00000117318	protein_coding	0.407453	2.16681e-16	0.475965	1.52784e-22
CCBE1	ENSG00000183287	protein_coding	0.370761	1.24423e-13	0.47017	5.75285e-22
CLEC1B	ENSG00000165682	protein_coding	0.53793	1.94417e-29	0.468545	8.30648e-22
C11orf96	ENSG00000187479	protein_coding	0.46657	1.29462e-21	0.46595	1.48712e-21
COLEC10	ENSG00000184374	protein_coding	0.508336	5.72681e-26	0.463558	2.53275e-21
PDZD4	ENSG00000067840	protein_coding	0.349844	3.30016e-12	0.458167	8.28323e-21
ITLN1	ENSG00000179914	protein_coding	0.331467	4.84512e-11	0.457618	9.33468e-21
C9	ENSG00000113600	protein_coding	0.464959	1.85503e-21	0.45476	1.73275e-20
SGCA	ENSG00000108823	protein_coding	0.403628	4.36182e-16	0.451097	3.79693e-20
PTGIR	ENSG00000160013	protein_coding	0.389945	4.95817e-15	0.449222	5.6512e-20
INMT	ENSG00000241644	protein_coding	0.469435	6.79379e-22	0.447055	8.92379e-20
GGT5	ENSG00000099998	protein_coding	0.407692	2.07341e-16	0.445075	1.35079e-19
PLAC9	ENSG00000189129	protein_coding	0.29076	1.01362e-08	0.443491	1.87813e-19
MFAP4	ENSG00000166482	protein_coding	0.406799	2.44344e-16	0.442643	2.23911e-19
AL590226.1	ENSG00000228401	lncRNA	0.422445	1.2775e-17	0.440523	3.46723e-19
GDF2	ENSG00000263761	protein_coding	0.515758	8.30946e-27	0.438723	5.01393e-19
NTF3	ENSG00000185652	protein_coding	0.397137	1.40139e-15	0.438073	5.72494e-19
CCN5	ENSG00000064205	protein_coding	0.387056	8.16643e-15	0.437286	6.72057e-19
EFEMP1	ENSG00000115380	protein_coding	0.381661	2.04638e-14	0.437023	7.08869e-19
NNMT	ENSG00000166741	protein_coding	0.434105	1.2789e-18	0.43592	8.86729e-19
PCBP3	ENSG00000183570	protein_coding	0.216657	2.37652e-05	0.433015	1.59191e-18
PTGIS	ENSG00000124212	protein_coding	0.382583	1.75114e-14	0.431971	1.96192e-18
CXCL12	ENSG00000107562	protein_coding	0.42123	1.61566e-17	0.431885	1.99579e-18
HHIP	ENSG00000164161	protein_coding	0.322152	1.76921e-10	0.431608	2.10958e-18
FCN3	ENSG00000142748	protein_coding	0.52697	4.10555e-28	0.430356	2.70677e-18
DCN	ENSG00000011465	protein_coding	0.413019	7.70127e-17	0.429881	2.97434e-18
RSPO3	ENSG00000146374	protein_coding	0.281221	3.15875e-08	0.429322	3.32302e-18
ECM1	ENSG00000143369	protein_coding	0.393722	2.56314e-15	0.42885	3.64861e-18
GPR182	ENSG00000166856	protein_coding	0.526295	4.93595e-28	0.427377	4.87856e-18
BGN	ENSG00000182492	protein_coding	0.356315	1.22794e-12	0.424381	8.77156e-18
NPDC1	ENSG00000107281	protein_coding	0.331126	5.08404e-11	0.421935	1.41008e-17
SRPX	ENSG00000101955	protein_coding	0.377817	3.89736e-14	0.421514	1.52929e-17
CCL21	ENSG00000137077	protein_coding	0.372224	9.80355e-14	0.420827	1.74608e-17
ASPG	ENSG00000166183	protein_coding	0.378959	3.22151e-14	0.418968	2.49461e-17
FAM163B	ENSG00000196990	protein_coding	0.41272	8.14455e-17	0.418526	2.71451e-17
WFDC1	ENSG00000103175	protein_coding	0.351897	2.41782e-12	0.418315	2.82661e-17
PODN	ENSG00000174348	protein_coding	0.38302	1.62602e-14	0.418204	2.88665e-17
AC015922.3	ENSG00000276855	lncRNA	0.326828	9.28584e-11	0.417809	3.11255e-17
ENG	ENSG00000106991	protein_coding	0.394287	2.32068e-15	0.417562	3.26286e-17
PLAC8	ENSG00000145287	protein_coding	0.310887	7.99262e-10	0.415988	4.39985e-17
SNAI1	ENSG00000124216	protein_coding	0.3728	8.92249e-14	0.415139	5.1667e-17
AEBP1	ENSG00000106624	protein_coding	0.356068	1.27583e-12	0.415017	5.28695e-17
PDZRN4	ENSG00000165966	protein_coding	0.280759	3.33428e-08	0.414903	5.40182e-17
GSTP1	ENSG00000084207	protein_coding	0.26429	2.14251e-07	0.413297	7.3088e-17
CLEC4G	ENSG00000182566	protein_coding	0.540462	9.45558e-30	0.413174	7.48042e-17
CRHBP	ENSG00000145708	protein_coding	0.534785	4.71834e-29	0.412775	8.06158e-17
COX7A1	ENSG00000161281	protein_coding	0.260015	3.40366e-07	0.412161	9.04353e-17
C1QTNF1	ENSG00000173918	protein_coding	0.35973	7.22175e-13	0.412105	9.13792e-17
TMEM255B	ENSG00000184497	protein_coding	0.325783	1.07345e-10	0.411884	9.5236e-17
PLA2G5	ENSG00000127472	protein_coding	0.369408	1.54925e-13	0.410782	1.16985e-16
DPT	ENSG00000143196	protein_coding	0.386304	9.2905e-15	0.410266	1.28756e-16
ID4	ENSG00000172201	protein_coding	0.347026	5.04072e-12	0.410094	1.32949e-16
AC244153.1	ENSG00000276170	lncRNA	0.351607	2.52654e-12	0.409303	1.53957e-16
APLNR	ENSG00000134817	protein_coding	0.349137	3.67186e-12	0.40805	1.94097e-16
PTH1R	ENSG00000160801	protein_coding	0.411768	9.73367e-17	0.405965	2.84754e-16
PPP1R14A	ENSG00000167641	protein_coding	0.345366	6.45634e-12	0.404804	3.52111e-16
LTK	ENSG00000062524	protein_coding	0.284997	2.02463e-08	0.404797	3.52568e-16
NGFR	ENSG00000064300	protein_coding	0.373238	8.30493e-14	0.404206	3.92661e-16
PNMA8B	ENSG00000204851	protein_coding	0.254232	6.28466e-07	0.404076	4.02115e-16
SVEP1	ENSG00000165124	protein_coding	0.389519	5.33842e-15	0.403994	4.08154e-16
FBLN5	ENSG00000140092	protein_coding	0.376581	4.78565e-14	0.403148	4.75928e-16
PLCXD3	ENSG00000182836	protein_coding	0.278143	4.51738e-08	0.402337	5.51337e-16
TAGLN	ENSG00000149591	protein_coding	0.370619	1.27323e-13	0.401759	6.12057e-16
IGHD	ENSG00000211898	IG_C_gene	0.266819	1.62312e-07	0.400719	7.38298e-16
PRELP	ENSG00000188783	protein_coding	0.3613	5.64554e-13	0.400151	8.17635e-16
FAM167B	ENSG00000183615	protein_coding	0.389206	5.63519e-15	0.399955	8.46948e-16
LOXL1	ENSG00000129038	protein_coding	0.292124	8.58582e-09	0.398814	1.03921e-15
CFP	ENSG00000126759	protein_coding	0.423518	1.0375e-17	0.398684	1.06353e-15
MRC2	ENSG00000011028	protein_coding	0.284373	2.17995e-08	0.398533	1.09261e-15
HAND2	ENSG00000164107	protein_coding	0.322868	1.60392e-10	0.398295	1.14014e-15
DACT3	ENSG00000197380	protein_coding	0.27769	4.75989e-08	0.39751	1.31129e-15
CCL19	ENSG00000172724	protein_coding	0.347824	4.47313e-12	0.397369	1.34465e-15
ORM1	ENSG00000229314	protein_coding	0.33119	5.03828e-11	0.396694	1.51622e-15
CPXM2	ENSG00000121898	protein_coding	0.391864	3.54957e-15	0.395881	1.75119e-15
TMEM132E	ENSG00000181291	protein_coding	0.336804	2.26108e-11	0.395467	1.88454e-15
C7	ENSG00000112936	protein_coding	0.399528	9.14458e-16	0.39483	2.10882e-15
IGHM	ENSG00000211899	IG_C_gene	0.326229	1.00903e-10	0.3941	2.39855e-15
IGHA1	ENSG00000211895	IG_C_gene	0.341755	1.10049e-11	0.392314	3.28139e-15
PLA2G2A	ENSG00000188257	protein_coding	0.372754	8.98962e-14	0.392192	3.35185e-15
EMILIN1	ENSG00000138080	protein_coding	0.335345	2.78889e-11	0.392164	3.36822e-15
DNM3OS	ENSG00000230630	lncRNA	0.261448	2.91712e-07	0.39142	3.83577e-15
SCARA5	ENSG00000168079	protein_coding	0.230489	6.69082e-06	0.390724	4.33013e-15
CLEC2B	ENSG00000110852	protein_coding	0.275654	6.01441e-08	0.390383	4.59512e-15
COL14A1	ENSG00000187955	protein_coding	0.343287	8.78344e-12	0.390262	4.69286e-15
KCNK6	ENSG00000099337	protein_coding	0.258676	3.92841e-07	0.390191	4.75043e-15
CXCL14	ENSG00000145824	protein_coding	0.358653	8.54384e-13	0.389623	5.24284e-15
PI16	ENSG00000164530	protein_coding	0.276819	5.26229e-08	0.389577	5.28471e-15
FBLN2	ENSG00000163520	protein_coding	0.330949	5.21322e-11	0.389178	5.66261e-15
AC027031.2	ENSG00000254615	lncRNA	0.139436	0.00691863	0.389021	5.81882e-15
TBXA2R	ENSG00000006638	protein_coding	0.366812	2.3531e-13	0.388484	6.38465e-15
C1QTNF2	ENSG00000145861	protein_coding	0.250025	9.72832e-07	0.388417	6.45958e-15
JUNB	ENSG00000171223	protein_coding	0.369947	1.41993e-13	0.387989	6.95451e-15
CLEC3B	ENSG00000163815	protein_coding	0.355857	1.31801e-12	0.387948	7.00308e-15
LUM	ENSG00000139329	protein_coding	0.334547	3.12655e-11	0.387859	7.1115e-15
HHIP-AS1	ENSG00000248890	lncRNA	0.219751	1.80228e-05	0.387381	7.72129e-15
IGHA2	ENSG00000211890	IG_C_gene	0.333323	3.72343e-11	0.38694	8.33062e-15
BMPER	ENSG00000164619	protein_coding	0.45582	1.3784e-20	0.386882	8.41407e-15
TAMALIN	ENSG00000161835	protein_coding	0.313617	5.57821e-10	0.386699	8.68253e-15
HSPB2	ENSG00000170276	protein_coding	0.230658	6.58463e-06	0.385005	1.16025e-14
CHRM2	ENSG00000181072	protein_coding	0.360186	6.72435e-13	0.384907	1.17975e-14
EFEMP2	ENSG00000172638	protein_coding	0.288235	1.37504e-08	0.384855	1.19027e-14
TMIGD2	ENSG00000167664	protein_coding	0.243112	1.96113e-06	0.384407	1.28466e-14
NXF3	ENSG00000147206	protein_coding	0.415028	5.27589e-17	0.383982	1.38108e-14
RAB3C	ENSG00000152932	protein_coding	0.219194	1.89472e-05	0.383356	1.53596e-14
HAND2-AS1	ENSG00000237125	lncRNA	0.244507	1.70524e-06	0.38288	1.66512e-14
SELP	ENSG00000174175	protein_coding	0.367233	2.19969e-13	0.382287	1.84109e-14
ARHGAP15	ENSG00000075884	protein_coding	0.283812	2.32948e-08	0.382241	1.85535e-14
RAMP3	ENSG00000122679	protein_coding	0.363591	3.93214e-13	0.381942	1.95138e-14
CCL2	ENSG00000108691	protein_coding	0.339566	1.51552e-11	0.381205	2.20968e-14
AC008556.1	ENSG00000277013	lncRNA	0.263136	2.42955e-07	0.381134	2.23639e-14
BMP5	ENSG00000112175	protein_coding	0.271593	9.53431e-08	0.380713	2.40044e-14
PCDH7	ENSG00000169851	protein_coding	0.243677	1.85346e-06	0.379482	2.95156e-14
GPBAR1	ENSG00000179921	protein_coding	0.280177	3.56837e-08	0.379456	2.96408e-14
RAMP2	ENSG00000131477	protein_coding	0.29194	8.7808e-09	0.379424	2.9804e-14
FGF7	ENSG00000140285	protein_coding	0.291751	8.98552e-09	0.379252	3.06741e-14
LYL1	ENSG00000104903	protein_coding	0.240948	2.43205e-06	0.378953	3.22471e-14
KNDC1	ENSG00000171798	protein_coding	0.34229	1.01738e-11	0.378838	3.28737e-14
PINLYP	ENSG00000234465	protein_coding	0.166204	0.00125562	0.377743	3.94548e-14
SSC5D	ENSG00000179954	protein_coding	0.277801	4.69972e-08	0.376814	4.60439e-14
IGHG4	ENSG00000211892	IG_C_gene	0.29588	5.41021e-09	0.376338	4.98247e-14
PDGFRA	ENSG00000134853	protein_coding	0.275162	6.36205e-08	0.374944	6.27393e-14
AGAP2-AS1	ENSG00000255737	lncRNA	0.224132	1.20993e-05	0.374767	6.45886e-14
HOXB-AS1	ENSG00000230148	lncRNA	0.152426	0.00312469	0.374627	6.6096e-14
TIMP1	ENSG00000102265	protein_coding	0.312861	6.16413e-10	0.374497	6.75304e-14
THBS2	ENSG00000186340	protein_coding	0.317355	3.3882e-10	0.37413	7.17307e-14
SAMD11	ENSG00000187634	protein_coding	0.292325	8.37694e-09	0.374094	7.21577e-14
DHH	ENSG00000139549	protein_coding	0.287031	1.58865e-08	0.374093	7.21753e-14
ECSCR	ENSG00000249751	protein_coding	0.31461	4.88958e-10	0.373978	7.35408e-14
KLRB1	ENSG00000111796	protein_coding	0.325633	1.09605e-10	0.373912	7.4349e-14
SPSB4	ENSG00000175093	protein_coding	0.0864456	0.0950561	0.373719	7.67419e-14
MGP	ENSG00000111341	protein_coding	0.302826	2.26308e-09	0.373652	7.75965e-14
ITGA9	ENSG00000144668	protein_coding	0.36381	3.79835e-13	0.373618	7.80213e-14
ST8SIA6	ENSG00000148488	protein_coding	0.33832	1.81614e-11	0.3731	8.4939e-14
SLC7A4	ENSG00000099960	protein_coding	0.209491	4.44187e-05	0.372923	8.74357e-14
STMN2	ENSG00000104435	protein_coding	0.279506	3.85787e-08	0.372603	9.21453e-14
KRT27	ENSG00000171446	protein_coding	0.365676	2.82216e-13	0.372253	9.75645e-14
RFLNA	ENSG00000178882	protein_coding	0.131332	0.011011	0.371284	1.1427e-13
TSPAN2	ENSG00000134198	protein_coding	0.252424	7.59008e-07	0.370705	1.25543e-13
FMOD	ENSG00000122176	protein_coding	0.292815	7.89067e-09	0.370674	1.26191e-13
ISLR	ENSG00000129009	protein_coding	0.288372	1.35263e-08	0.370129	1.37859e-13
NPY5R	ENSG00000164129	protein_coding	0.186356	0.000290448	0.370055	1.39518e-13
TIMD4	ENSG00000145850	protein_coding	0.298359	3.97473e-09	0.369455	1.53768e-13
CLEC11A	ENSG00000105472	protein_coding	0.300251	3.13468e-09	0.368848	1.69596e-13
GJC2	ENSG00000198835	protein_coding	0.244386	1.72607e-06	0.368678	1.74329e-13
SMIM10	ENSG00000184785	protein_coding	0.229202	7.55362e-06	0.368307	1.85069e-13
GALNT17	ENSG00000185274	protein_coding	0.187296	0.000270213	0.368303	1.85191e-13
MYH11	ENSG00000133392	protein_coding	0.306729	1.37255e-09	0.36817	1.89183e-13
LPAR1	ENSG00000198121	protein_coding	0.177777	0.00055217	0.368088	1.917e-13
GJA4	ENSG00000187513	protein_coding	0.30062	2.99237e-09	0.367817	2.00251e-13
GIMAP1	ENSG00000213203	protein_coding	0.300976	2.86078e-09	0.367716	2.03543e-13
CRISPLD2	ENSG00000103196	protein_coding	0.323861	1.39963e-10	0.367662	2.05323e-13
DPEP2	ENSG00000167261	protein_coding	0.284478	2.15309e-08	0.367521	2.1e-13
GLI2	ENSG00000074047	protein_coding	0.16957	0.000993989	0.367518	2.10106e-13
GAS1	ENSG00000180447	protein_coding	0.323951	1.38227e-10	0.367198	2.2121e-13
TNXB	ENSG00000168477	protein_coding	0.355867	1.31597e-12	0.367051	2.26486e-13
CRP	ENSG00000132693	protein_coding	0.324562	1.27076e-10	0.366711	2.39174e-13
LINC01197	ENSG00000248441	lncRNA	0.27436	6.97091e-08	0.366585	2.44038e-13
FLRT2	ENSG00000185070	protein_coding	0.207774	5.1442e-05	0.365844	2.74738e-13
LMO2	ENSG00000135363	protein_coding	0.309804	9.20886e-10	0.365716	2.80431e-13
AC079465.1	ENSG00000232633	lncRNA	0.296428	5.05532e-09	0.365591	2.8607e-13
PRAM1	ENSG00000133246	protein_coding	0.275308	6.25672e-08	0.365571	2.86987e-13
FAM43B	ENSG00000183114	protein_coding	0.215089	2.72994e-05	0.365351	2.97248e-13
P3H3	ENSG00000110811	protein_coding	0.247787	1.22346e-06	0.36513	3.07915e-13
STING1	ENSG00000184584	protein_coding	0.284324	2.1927e-08	0.365041	3.12324e-13
GMFG	ENSG00000130755	protein_coding	0.266484	1.68417e-07	0.363933	3.72489e-13
RGS4	ENSG00000117152	protein_coding	0.228085	8.38711e-06	0.363826	3.7886e-13
PTGS2	ENSG00000073756	protein_coding	0.293215	7.51275e-09	0.363695	3.86815e-13
SOCS3	ENSG00000184557	protein_coding	0.369662	1.48684e-13	0.363085	4.26049e-13
CDC42EP5	ENSG00000167617	protein_coding	0.31313	5.94938e-10	0.362044	5.02165e-13
RCAN2	ENSG00000172348	protein_coding	0.26957	1.196e-07	0.361934	5.10938e-13
SPON1	ENSG00000262655	protein_coding	0.264963	1.99041e-07	0.361792	5.22497e-13
BHLHE22	ENSG00000180828	protein_coding	0.258558	3.97802e-07	0.361186	5.74809e-13
MYL9	ENSG00000101335	protein_coding	0.256318	5.04648e-07	0.359985	6.93906e-13
STAB1	ENSG00000010327	protein_coding	0.273869	7.37088e-08	0.359758	7.19057e-13
PRICKLE1	ENSG00000139174	protein_coding	0.204875	6.57258e-05	0.359503	7.4828e-13
MMP2	ENSG00000087245	protein_coding	0.270942	1.02574e-07	0.359456	7.53801e-13
MMP28	ENSG00000271447	protein_coding	0.22691	9.35897e-06	0.359249	7.78553e-13
ASPN	ENSG00000106819	protein_coding	0.294162	6.68806e-09	0.359235	7.80288e-13
SHISA3	ENSG00000178343	protein_coding	0.320263	2.28824e-10	0.359039	8.04514e-13
STAB2	ENSG00000136011	protein_coding	0.479488	6.7402e-23	0.358869	8.261e-13
POM121L9P	ENSG00000128262	transcribed_unprocessed_pseudogene	0.259803	3.48211e-07	0.358797	8.35423e-13
CCDC80	ENSG00000091986	protein_coding	0.295809	5.45788e-09	0.358666	8.5268e-13
ADAMTS2	ENSG00000087116	protein_coding	0.308988	1.02421e-09	0.358258	9.0858e-13
CNRIP1	ENSG00000119865	protein_coding	0.239572	2.78572e-06	0.358007	9.44739e-13
CYS1	ENSG00000205795	protein_coding	0.168753	0.0010524	0.357735	9.85505e-13
COL6A2	ENSG00000142173	protein_coding	0.275294	6.26649e-08	0.356765	1.14551e-12
OMD	ENSG00000127083	protein_coding	0.306888	1.34476e-09	0.356123	1.26507e-12
MS4A1	ENSG00000156738	protein_coding	0.151559	0.00330138	0.35602	1.28536e-12
KCNK15	ENSG00000124249	protein_coding	0.154568	0.00272449	0.355946	1.30006e-12
KCNIP1	ENSG00000182132	protein_coding	0.185055	0.000320752	0.355363	1.42233e-12
MDFI	ENSG00000112559	protein_coding	0.169751	0.000981459	0.355108	1.47919e-12
FENDRR	ENSG00000268388	lncRNA	0.237626	3.37099e-06	0.354952	1.5151e-12
CBFA2T3	ENSG00000129993	protein_coding	0.316338	3.88334e-10	0.354353	1.66114e-12
GYPC	ENSG00000136732	protein_coding	0.207016	5.48647e-05	0.353811	1.80502e-12
CCDC8	ENSG00000169515	protein_coding	0.214929	2.76872e-05	0.353759	1.81946e-12
KIF26A	ENSG00000066735	protein_coding	0.256972	4.70894e-07	0.353298	1.95254e-12
OGN	ENSG00000106809	protein_coding	0.299999	3.23571e-09	0.353232	1.97231e-12
THBD	ENSG00000178726	protein_coding	0.334605	3.10069e-11	0.352863	2.0866e-12
LINC01638	ENSG00000233521	lncRNA	0.180544	0.00045023	0.35262	2.16556e-12
LFNG	ENSG00000106003	protein_coding	0.230702	6.55698e-06	0.352605	2.17064e-12
GALNT16	ENSG00000100626	protein_coding	0.351842	2.43784e-12	0.352562	2.18481e-12
TAL1	ENSG00000162367	protein_coding	0.329625	6.28142e-11	0.352422	2.23207e-12
LAMA2	ENSG00000196569	protein_coding	0.295965	5.35355e-09	0.351838	2.43939e-12
CD226	ENSG00000150637	protein_coding	0.280281	3.52513e-08	0.351329	2.63548e-12
NAPSB	ENSG00000131401	transcribed_unprocessed_pseudogene	0.283982	2.2831e-08	0.3512	2.68766e-12
NEGR1	ENSG00000172260	protein_coding	0.135219	0.00883709	0.350898	2.81375e-12
AP000892.4	ENSG00000280143	TEC	0.329719	6.19896e-11	0.350792	2.85944e-12
PKNOX2	ENSG00000165495	protein_coding	0.161748	0.00169944	0.350618	2.93574e-12
HOXB2	ENSG00000173917	protein_coding	0.242806	2.022e-06	0.350609	2.93975e-12
SAA2	ENSG00000134339	protein_coding	0.393393	2.71584e-15	0.350442	3.01498e-12
GNGT2	ENSG00000167083	protein_coding	0.210017	4.24564e-05	0.349902	3.2713e-12
SMOC2	ENSG00000112562	protein_coding	0.31446	4.98768e-10	0.349579	3.43501e-12
LINC01537	ENSG00000227467	lncRNA	0.289799	1.13874e-08	0.349544	3.45309e-12
IGKC	ENSG00000211592	IG_C_gene	0.279343	3.93158e-08	0.349365	3.54795e-12
ASIC2	ENSG00000108684	protein_coding	0.163565	0.00150351	0.349136	3.67204e-12
AC046185.3	ENSG00000279369	TEC	0.190062	0.000218101	0.348211	4.2207e-12
PRKCQ-AS1	ENSG00000237943	lncRNA	0.168868	0.00104396	0.347747	4.52502e-12
ST6GAL2	ENSG00000144057	protein_coding	0.201787	8.50145e-05	0.347733	4.53415e-12
IGFBP7	ENSG00000163453	protein_coding	0.311546	7.33033e-10	0.347598	4.62708e-12
CRIP1	ENSG00000213145	protein_coding	0.211707	3.66917e-05	0.347452	4.72899e-12
COL5A1	ENSG00000130635	protein_coding	0.272398	8.70654e-08	0.346941	5.10497e-12
FNDC1	ENSG00000164694	protein_coding	0.251166	8.64799e-07	0.34683	5.19073e-12
HOXB4	ENSG00000182742	protein_coding	0.213619	3.10605e-05	0.346465	5.48111e-12
DES	ENSG00000175084	protein_coding	0.232847	5.34735e-06	0.346381	5.55051e-12
IGLV8-61	ENSG00000211638	IG_V_gene	0.272286	8.81778e-08	0.346231	5.67555e-12
SLC1A7	ENSG00000162383	protein_coding	0.122833	0.0174759	0.34591	5.95363e-12
KLF2	ENSG00000127528	protein_coding	0.303014	2.2095e-09	0.345874	5.98565e-12
BLOC1S5-TXNDC5	ENSG00000259040	protein_coding	0.201915	8.41147e-05	0.345874	5.98644e-12
WNT2	ENSG00000105989	protein_coding	0.283136	2.52293e-08	0.345735	6.11073e-12
CEROX1	ENSG00000260807	lncRNA	0.204611	6.71984e-05	0.345521	6.30908e-12
MOXD1	ENSG00000079931	protein_coding	0.277487	4.87294e-08	0.345513	6.31622e-12
GDF6	ENSG00000156466	protein_coding	0.190878	0.000204615	0.345487	6.34132e-12
EFS	ENSG00000100842	protein_coding	0.202388	8.08852e-05	0.345409	6.4145e-12
HGF	ENSG00000019991	protein_coding	0.252083	7.86405e-07	0.345303	6.51695e-12
LINC02544	ENSG00000261039	lncRNA	0.28881	1.28321e-08	0.344602	7.23106e-12
FEZ1	ENSG00000149557	protein_coding	0.227031	9.25397e-06	0.344429	7.41961e-12
FXYD6	ENSG00000137726	protein_coding	0.296161	5.22522e-09	0.344317	7.54315e-12
XCR1	ENSG00000173578	protein_coding	0.153142	0.00298531	0.344252	7.61608e-12
MARCO	ENSG00000019169	protein_coding	0.419269	2.35491e-17	0.343964	7.94797e-12
LDOC1	ENSG00000182195	protein_coding	0.176327	0.000613755	0.343719	8.24119e-12
EFNB3	ENSG00000108947	protein_coding	0.269932	1.14864e-07	0.343353	8.69929e-12
BMPR1B	ENSG00000138696	protein_coding	0.0771065	0.136647	0.343337	8.71961e-12
CD52	ENSG00000169442	protein_coding	0.242005	2.19e-06	0.343044	9.10439e-12
GEM	ENSG00000164949	protein_coding	0.300187	3.16002e-09	0.342917	9.27653e-12
NIBAN3	ENSG00000167483	protein_coding	0.115857	0.0250503	0.34262	9.69098e-12
MYOCD	ENSG00000141052	protein_coding	0.235309	4.22136e-06	0.342522	9.83163e-12
NGF	ENSG00000134259	protein_coding	0.267823	1.45251e-07	0.342378	1.0043e-11
LRRC55	ENSG00000183908	protein_coding	0.259275	3.68454e-07	0.342184	1.03333e-11
LRRC4C	ENSG00000148948	protein_coding	0.220281	1.71817e-05	0.342171	1.03524e-11
EGFL7	ENSG00000172889	protein_coding	0.257947	4.24553e-07	0.34217	1.03543e-11
HMGCLL1	ENSG00000146151	protein_coding	0.117265	0.0233267	0.342063	1.05179e-11
BASP1	ENSG00000176788	protein_coding	0.215293	2.68118e-05	0.34179	1.09484e-11
AC100803.3	ENSG00000261655	lncRNA	0.248178	1.17563e-06	0.341683	1.11215e-11
AC136628.3	ENSG00000253520	processed_pseudogene	0.183246	0.000367817	0.341444	1.15182e-11
IGKV1-9	ENSG00000241755	IG_V_gene	0.215812	2.56106e-05	0.341403	1.1588e-11
MEDAG	ENSG00000102802	protein_coding	0.274135	7.15151e-08	0.341257	1.18385e-11
PCAT19	ENSG00000267107	lncRNA	0.259873	3.45621e-07	0.341192	1.19512e-11
GFPT2	ENSG00000131459	protein_coding	0.232872	5.33487e-06	0.341178	1.19763e-11
GABBR1	ENSG00000204681	protein_coding	0.142316	0.00583158	0.341142	1.20399e-11
OLFM1	ENSG00000130558	protein_coding	0.200012	9.83957e-05	0.341129	1.20623e-11
NCR3	ENSG00000204475	protein_coding	0.214559	2.86038e-05	0.340962	1.23609e-11
FCER1A	ENSG00000179639	protein_coding	0.245428	1.55415e-06	0.340037	1.41501e-11
ORM2	ENSG00000228278	protein_coding	0.299312	3.5275e-09	0.339636	1.50018e-11
CD48	ENSG00000117091	protein_coding	0.244867	1.64455e-06	0.33956	1.51691e-11
FZD2	ENSG00000180340	protein_coding	0.139164	0.0070299	0.339388	1.55527e-11
GLIPR2	ENSG00000122694	protein_coding	0.216351	2.44189e-05	0.339312	1.5726e-11
SYN1	ENSG00000008056	protein_coding	0.248933	1.08828e-06	0.339158	1.60824e-11
IGKV3D-20	ENSG00000211625	IG_V_gene	0.188914	0.000238478	0.338997	1.64625e-11
LY86	ENSG00000112799	protein_coding	0.264871	2.01074e-07	0.338975	1.65145e-11
CILP2	ENSG00000160161	protein_coding	0.169446	0.00100266	0.338971	1.6526e-11
CXCL2	ENSG00000081041	protein_coding	0.35061	2.9393e-12	0.338796	1.69499e-11
TUBA1A	ENSG00000167552	protein_coding	0.227101	9.19375e-06	0.338793	1.69578e-11
ZNF853	ENSG00000236609	protein_coding	0.169622	0.000990386	0.33874	1.70899e-11
COL1A2	ENSG00000164692	protein_coding	0.262309	2.6579e-07	0.338714	1.71526e-11
IGHG2	ENSG00000211893	IG_C_gene	0.281578	3.02951e-08	0.338457	1.78061e-11
PROCR	ENSG00000101000	protein_coding	0.269635	1.18732e-07	0.338215	1.84397e-11
BMX	ENSG00000102010	protein_coding	0.323461	1.4786e-10	0.338142	1.86363e-11
GPM6A	ENSG00000150625	protein_coding	0.349133	3.6738e-12	0.338074	1.88217e-11
MT1H	ENSG00000205358	protein_coding	0.366266	2.56816e-13	0.338072	1.88256e-11
HPX	ENSG00000110169	protein_coding	0.310256	8.68098e-10	0.338033	1.89333e-11
IGLV2-11	ENSG00000211668	IG_V_gene	0.249172	1.06192e-06	0.337944	1.91789e-11
IGLV3-9	ENSG00000211670	IG_V_gene	0.22951	7.33764e-06	0.337762	1.9691e-11
ATP2A3	ENSG00000074370	protein_coding	0.243944	1.80437e-06	0.33776	1.96976e-11
HPGD	ENSG00000164120	protein_coding	0.282076	2.8578e-08	0.33751	2.04218e-11
JPH2	ENSG00000149596	protein_coding	0.117046	0.0235883	0.337498	2.04561e-11
CREB3L1	ENSG00000157613	protein_coding	0.198221	0.000113881	0.337457	2.05777e-11
MYL3	ENSG00000160808	protein_coding	0.219321	1.87324e-05	0.337344	2.09164e-11
LST1	ENSG00000204482	protein_coding	0.263376	2.36708e-07	0.337038	2.18621e-11
CD79A	ENSG00000105369	protein_coding	0.1634	0.00152033	0.336947	2.21495e-11
NTRK2	ENSG00000148053	protein_coding	0.118792	0.0215739	0.33688	2.2365e-11
IGKV3-20	ENSG00000239951	IG_V_gene	0.257822	4.30247e-07	0.336872	2.23911e-11
C2CD4B	ENSG00000205502	protein_coding	0.234284	4.65944e-06	0.336861	2.24275e-11
NALCN	ENSG00000102452	protein_coding	0.141975	0.00595182	0.336727	2.28659e-11
SRPX2	ENSG00000102359	protein_coding	0.215138	2.71809e-05	0.3367	2.29529e-11
SENCR	ENSG00000254703	lncRNA	0.164041	0.00145571	0.336629	2.31901e-11
C1QTNF7	ENSG00000163145	protein_coding	0.213505	3.13723e-05	0.336594	2.33079e-11
AC018529.1	ENSG00000275178	lncRNA	0.24609	1.45361e-06	0.336475	2.37115e-11
COTL1	ENSG00000103187	protein_coding	0.257032	4.67879e-07	0.336272	2.44114e-11
ABI3	ENSG00000108798	protein_coding	0.24613	1.44773e-06	0.33625	2.44904e-11
JHY	ENSG00000109944	protein_coding	0.146565	0.00450709	0.336054	2.51894e-11
COL1A1	ENSG00000108821	protein_coding	0.267078	1.57723e-07	0.335663	2.66445e-11
ACKR1	ENSG00000213088	protein_coding	0.322037	1.79711e-10	0.335593	2.69143e-11
VIM	ENSG00000026025	protein_coding	0.233763	4.89853e-06	0.335565	2.70236e-11
MIR503HG	ENSG00000223749	lncRNA	0.235548	4.12493e-06	0.335522	2.71904e-11
LTBP4	ENSG00000090006	protein_coding	0.290605	1.03283e-08	0.335419	2.7597e-11
HCLS1	ENSG00000180353	protein_coding	0.255673	5.40152e-07	0.33529	2.81129e-11
PMP22	ENSG00000109099	protein_coding	0.253821	6.56132e-07	0.335252	2.82631e-11
MT1M	ENSG00000205364	protein_coding	0.365987	2.68554e-13	0.334882	2.98036e-11
GLT8D2	ENSG00000120820	protein_coding	0.243688	1.8513e-06	0.33473	3.04605e-11
DNAH2	ENSG00000183914	protein_coding	0.155716	0.0025297	0.334547	3.12678e-11
GNG8	ENSG00000167414	protein_coding	0.232549	5.50161e-06	0.334427	3.18095e-11
SAA1	ENSG00000173432	protein_coding	0.377817	3.89776e-14	0.334137	3.31537e-11
IGKV1-5	ENSG00000243466	IG_V_gene	0.243258	1.93281e-06	0.333817	3.46999e-11
CHRDL2	ENSG00000054938	protein_coding	0.266438	1.6928e-07	0.33368	3.53851e-11
IGKV2-24	ENSG00000241294	IG_V_gene	0.196955	0.000126181	0.333585	3.58715e-11
TCF21	ENSG00000118526	protein_coding	0.304808	1.75718e-09	0.333386	3.68987e-11
LINC02593	ENSG00000223764	lncRNA	0.183019	0.000374153	0.333334	3.71763e-11
AC000403.1	ENSG00000278727	lncRNA	0.214732	2.81713e-05	0.33306	3.86544e-11
NMUR1	ENSG00000171596	protein_coding	0.224477	1.17213e-05	0.332994	3.90192e-11
IGFBP6	ENSG00000167779	protein_coding	0.242123	2.16431e-06	0.33273	4.05074e-11
CCL11	ENSG00000172156	protein_coding	0.228879	7.7861e-06	0.332439	4.22188e-11
SOX17	ENSG00000164736	protein_coding	0.286864	1.62082e-08	0.332246	4.33922e-11
IGLV6-57	ENSG00000211640	IG_V_gene	0.204987	6.51101e-05	0.332102	4.42821e-11
LRRC32	ENSG00000137507	protein_coding	0.2855	1.90701e-08	0.332045	4.4646e-11
HOTAIRM1	ENSG00000233429	lncRNA	0.225315	1.08502e-05	0.331835	4.59903e-11
LGR6	ENSG00000133067	protein_coding	0.228148	8.33814e-06	0.331707	4.68297e-11
AC104083.1	ENSG00000260244	lncRNA	0.254643	6.0196e-07	0.331658	4.71593e-11
S100A6	ENSG00000197956	protein_coding	0.210667	4.01449e-05	0.331645	4.72451e-11
GATA3	ENSG00000107485	protein_coding	0.170183	0.000952129	0.331381	4.90426e-11
FAM30A	ENSG00000226777	lncRNA	0.0022696	0.965108	0.331138	5.07565e-11
TMEM154	ENSG00000170006	protein_coding	0.199894	9.93457e-05	0.330834	5.2982e-11
IGLC2	ENSG00000211677	IG_C_gene	0.25194	7.98101e-07	0.330782	5.33742e-11
SAA2-SAA4	ENSG00000255071	protein_coding	0.37084	1.22826e-13	0.330691	5.40606e-11
JCHAIN	ENSG00000132465	protein_coding	0.255965	5.23795e-07	0.330534	5.52679e-11
GNG11	ENSG00000127920	protein_coding	0.280785	3.32412e-08	0.330433	5.60597e-11
S1PR4	ENSG00000125910	protein_coding	0.22721	9.10087e-06	0.330384	5.64487e-11
IGHV3-15	ENSG00000211943	IG_V_gene	0.202266	8.17094e-05	0.330233	5.76628e-11
MARVELD1	ENSG00000155254	protein_coding	0.22661	9.624e-06	0.330168	5.81925e-11
IGHG3	ENSG00000211897	IG_C_gene	0.262538	2.59255e-07	0.330147	5.83645e-11
RASL11B	ENSG00000128045	protein_coding	0.165155	0.00134921	0.329962	5.99073e-11
AL078590.2	ENSG00000232310	lncRNA	0.24927	1.05125e-06	0.329906	6.0383e-11
CACNA2D1	ENSG00000153956	protein_coding	0.209796	4.32717e-05	0.329889	6.05232e-11
NFATC1	ENSG00000131196	protein_coding	0.23078	6.50897e-06	0.329777	6.14832e-11
GABRP	ENSG00000094755	protein_coding	0.218801	1.96279e-05	0.329368	6.51227e-11
CALHM2	ENSG00000138172	protein_coding	0.258229	4.1202e-07	0.329204	6.6636e-11
BLK	ENSG00000136573	protein_coding	0.160864	0.00180299	0.329189	6.6778e-11
AL035661.1	ENSG00000274173	lncRNA	0.26193	2.76919e-07	0.32898	6.87625e-11
CCDC3	ENSG00000151468	protein_coding	0.327339	8.64752e-11	0.328956	6.89931e-11
IL6	ENSG00000136244	protein_coding	0.234153	4.71838e-06	0.328384	7.47467e-11
IGKV1-6	ENSG00000239855	IG_V_gene	0.220033	1.75704e-05	0.328196	7.67361e-11
RIPK3	ENSG00000129465	protein_coding	0.195659	0.000140053	0.327987	7.90046e-11
IGKV1-27	ENSG00000244575	IG_V_gene	0.231139	6.29136e-06	0.327983	7.90547e-11
CPXM1	ENSG00000088882	protein_coding	0.249338	1.04402e-06	0.327729	8.19046e-11
IGLV1-40	ENSG00000211653	IG_V_gene	0.232287	5.64087e-06	0.327653	8.2771e-11
LINC01781	ENSG00000234184	lncRNA	0.13709	0.00793419	0.327594	8.34585e-11
IGLV1-51	ENSG00000211644	IG_V_gene	0.23498	4.35739e-06	0.326947	9.13274e-11
KCNK3	ENSG00000171303	protein_coding	0.136132	0.00838557	0.326919	9.1686e-11
MS4A6A	ENSG00000110077	protein_coding	0.279941	3.66763e-08	0.326705	9.44589e-11
CCNJL	ENSG00000135083	protein_coding	0.0975	0.0596004	0.326446	9.7919e-11
RGS11	ENSG00000076344	protein_coding	0.171273	0.000881737	0.326319	9.96543e-11
MZB1	ENSG00000170476	protein_coding	0.16448	0.0014129	0.326285	1.00134e-10
GPC4	ENSG00000076716	protein_coding	0.16765	0.00113632	0.326063	1.03266e-10
CNR2	ENSG00000188822	protein_coding	0.0771168	0.136594	0.325883	1.05863e-10
GALNT13	ENSG00000144278	protein_coding	0.141908	0.00597567	0.325845	1.06424e-10
IGKV1-17	ENSG00000240382	IG_V_gene	0.20685	5.56434e-05	0.325756	1.07754e-10
HAS1	ENSG00000105509	protein_coding	0.276892	5.21831e-08	0.325543	1.10971e-10
HP	ENSG00000257017	protein_coding	0.336162	2.48021e-11	0.325505	1.11564e-10
CCR7	ENSG00000126353	protein_coding	0.207463	5.2822e-05	0.325381	1.13492e-10
PELI2	ENSG00000139946	protein_coding	0.201922	8.40701e-05	0.325152	1.17134e-10
YBX3	ENSG00000060138	protein_coding	0.213134	3.24046e-05	0.324882	1.21592e-10
CD22	ENSG00000012124	protein_coding	0.147716	0.00419843	0.324767	1.23536e-10
ROR2	ENSG00000169071	protein_coding	0.146054	0.00465071	0.324662	1.25337e-10
WTIP	ENSG00000142279	protein_coding	0.0993874	0.0548093	0.32456	1.27105e-10
TBX1	ENSG00000184058	protein_coding	0.169411	0.00100511	0.324545	1.27384e-10
LAMC3	ENSG00000050555	protein_coding	0.285218	1.97218e-08	0.324425	1.29503e-10
TUBB6	ENSG00000176014	protein_coding	0.209239	4.5391e-05	0.324424	1.29519e-10
IGKV1-8	ENSG00000240671	IG_V_gene	0.192529	0.000179695	0.324317	1.31445e-10
ST6GALNAC1	ENSG00000070526	protein_coding	0.260023	3.40081e-07	0.324178	1.33978e-10
ADAM33	ENSG00000149451	protein_coding	0.20582	6.07036e-05	0.324136	1.34757e-10
IGKV2D-29	ENSG00000243264	IG_V_gene	0.185308	0.000314638	0.3241	1.35421e-10
GPR65	ENSG00000140030	protein_coding	0.221825	1.49385e-05	0.324076	1.35882e-10
HEPH	ENSG00000089472	protein_coding	0.249607	1.01558e-06	0.323975	1.37779e-10
IGKV3-11	ENSG00000241351	IG_V_gene	0.229936	7.04893e-06	0.323917	1.38875e-10
IFITM1	ENSG00000185885	protein_coding	0.277326	4.96395e-08	0.323795	1.41234e-10
IGKV3D-15	ENSG00000224041	IG_V_gene	0.17201	0.000836839	0.323692	1.43247e-10
JAK3	ENSG00000105639	protein_coding	0.200511	9.44436e-05	0.323563	1.45804e-10
CCN2	ENSG00000118523	protein_coding	0.28807	1.40265e-08	0.323403	1.49055e-10
NUDT10	ENSG00000122824	protein_coding	0.26927	1.23674e-07	0.323373	1.49665e-10
HACD1	ENSG00000165996	protein_coding	0.0583457	0.260363	0.323298	1.51208e-10
TSPYL5	ENSG00000180543	protein_coding	0.143529	0.00542191	0.32305	1.56453e-10
CLEC12A	ENSG00000172322	protein_coding	0.235191	4.26979e-06	0.322999	1.57554e-10
C1orf162	ENSG00000143110	protein_coding	0.256101	5.16308e-07	0.322473	1.69303e-10
SLC16A9	ENSG00000165449	protein_coding	0.125236	0.0153768	0.322447	1.69913e-10
CLEC14A	ENSG00000176435	protein_coding	0.263671	2.29233e-07	0.322026	1.79975e-10
IGLL5	ENSG00000254709	protein_coding	0.183577	0.000358763	0.321872	1.83798e-10
LINC00092	ENSG00000225194	lncRNA	0.157501	0.00225192	0.321733	1.87327e-10
LHX6	ENSG00000106852	protein_coding	0.310942	7.93476e-10	0.32159	1.91011e-10
IGLC3	ENSG00000211679	IG_C_gene	0.239937	2.6874e-06	0.32148	1.93898e-10
LINC01370	ENSG00000237767	lncRNA	0.256242	5.08694e-07	0.321434	1.95116e-10
ACVRL1	ENSG00000139567	protein_coding	0.214307	2.92439e-05	0.32128	1.99256e-10
CNN1	ENSG00000130176	protein_coding	0.270859	1.03537e-07	0.321089	2.04515e-10
ECRG4	ENSG00000119147	protein_coding	0.256533	4.93287e-07	0.320999	2.07045e-10
IGKV4-1	ENSG00000211598	IG_V_gene	0.231946	5.82704e-06	0.320628	2.1775e-10
CAMKK1	ENSG00000004660	protein_coding	0.15051	0.00352711	0.319857	2.41788e-10
LINC00920	ENSG00000246898	lncRNA	0.164433	0.00141735	0.319648	2.48718e-10
ARMCX2	ENSG00000184867	protein_coding	0.194716	0.000151035	0.319511	2.53369e-10
MYCT1	ENSG00000120279	protein_coding	0.302622	2.32242e-09	0.319488	2.54181e-10
TEAD4	ENSG00000197905	protein_coding	0.208821	4.7043e-05	0.319466	2.54924e-10
TNFRSF8	ENSG00000120949	protein_coding	0.124613	0.0158982	0.319446	2.55603e-10
METRNL	ENSG00000176845	protein_coding	0.219641	1.82015e-05	0.319316	2.60135e-10
TEX26	ENSG00000175664	protein_coding	0.263682	2.28957e-07	0.31929	2.61063e-10
IGLV1-36	ENSG00000211655	IG_V_gene	0.226351	9.85813e-06	0.318831	2.77768e-10
CCL22	ENSG00000102962	protein_coding	0.191646	0.000192648	0.318774	2.79927e-10
CMKLR1	ENSG00000174600	protein_coding	0.226331	9.87583e-06	0.318687	2.83215e-10
P2RX1	ENSG00000108405	protein_coding	0.198296	0.00011319	0.318663	2.84154e-10
HAPLN3	ENSG00000140511	protein_coding	0.176731	0.000595962	0.318642	2.84929e-10
COLEC11	ENSG00000118004	protein_coding	0.28396	2.2891e-08	0.318592	2.86876e-10
IGLV2-23	ENSG00000211660	IG_V_gene	0.215043	2.74112e-05	0.318485	2.91033e-10
FOXF1	ENSG00000103241	protein_coding	0.272843	8.27993e-08	0.318465	2.91817e-10
IGLV1-47	ENSG00000211648	IG_V_gene	0.20047	9.47622e-05	0.318405	2.94216e-10
JAM2	ENSG00000154721	protein_coding	0.253634	6.69098e-07	0.318058	3.08272e-10
IGLV2-14	ENSG00000211666	IG_V_gene	0.238399	3.12589e-06	0.31803	3.09462e-10
PYGO1	ENSG00000171016	protein_coding	0.135672	0.00861021	0.317858	3.16676e-10
NTRK3	ENSG00000140538	protein_coding	0.0543222	0.294732	0.317687	3.24051e-10
IGKV1D-8	ENSG00000239819	IG_V_gene	0.133706	0.00963323	0.31763	3.26531e-10
TMEM119	ENSG00000183160	protein_coding	0.236996	3.58448e-06	0.31755	3.3006e-10
TEK	ENSG00000120156	protein_coding	0.329739	6.18127e-11	0.317382	3.37606e-10
COL16A1	ENSG00000084636	protein_coding	0.236593	3.72763e-06	0.317309	3.40929e-10
CD6	ENSG00000013725	protein_coding	0.197418	0.000121541	0.317242	3.44029e-10
TNFAIP8L2	ENSG00000163154	protein_coding	0.222223	1.44076e-05	0.31716	3.4782e-10
AXL	ENSG00000167601	protein_coding	0.25301	7.14087e-07	0.316948	3.57872e-10
IGLV2-18	ENSG00000211664	IG_V_gene	0.185135	0.00031881	0.316693	3.70291e-10
LINC00683	ENSG00000266256	lncRNA	0.18083	0.000440756	0.316492	3.80387e-10
IGKV3-15	ENSG00000244437	IG_V_gene	0.219831	1.78922e-05	0.316066	4.02706e-10
HS3ST1	ENSG00000002587	protein_coding	0.180133	0.000464161	0.315901	4.1169e-10
ASB2	ENSG00000100628	protein_coding	0.112519	0.0295815	0.315867	4.13573e-10
IL1RL1	ENSG00000115602	protein_coding	0.273898	7.34708e-08	0.31573	4.21199e-10
SYNDIG1	ENSG00000101463	protein_coding	0.0655336	0.206059	0.315709	4.22354e-10
GIMAP4	ENSG00000133574	protein_coding	0.249451	1.0319e-06	0.315572	4.30142e-10
SULF2	ENSG00000196562	protein_coding	0.216675	2.37262e-05	0.315563	4.30695e-10
UNC5C	ENSG00000182168	protein_coding	0.181215	0.000428299	0.314908	4.69975e-10
IGLV3-19	ENSG00000211663	IG_V_gene	0.204935	6.53948e-05	0.314884	4.71471e-10
AMPH	ENSG00000078053	protein_coding	0.052117	0.314799	0.314782	4.77895e-10
DOK5	ENSG00000101134	protein_coding	0.217682	2.16934e-05	0.314501	4.96089e-10
IGHG1	ENSG00000211896	IG_C_gene	0.237576	3.38769e-06	0.314475	4.97786e-10
AC130371.2	ENSG00000274370	lncRNA	0.11681	0.0238723	0.314442	4.99983e-10
COL3A1	ENSG00000168542	protein_coding	0.252114	7.83838e-07	0.314421	5.01378e-10
TNFRSF13B	ENSG00000240505	protein_coding	0.104349	0.0437205	0.314297	5.09726e-10
IGLC7	ENSG00000211685	IG_C_gene	0.229398	7.41579e-06	0.314059	5.26084e-10
IGLV3-25	ENSG00000211659	IG_V_gene	0.200455	9.48785e-05	0.31388	5.38716e-10
PDPN	ENSG00000162493	protein_coding	0.180458	0.000453098	0.313767	5.46835e-10
VEGFC	ENSG00000150630	protein_coding	0.242062	2.17761e-06	0.313745	5.48434e-10
VCAN	ENSG00000038427	protein_coding	0.209935	4.27571e-05	0.313711	5.50889e-10
FGB	ENSG00000171564	protein_coding	0.274799	6.63104e-08	0.313701	5.51593e-10
GPSM3	ENSG00000213654	protein_coding	0.218256	2.06088e-05	0.313573	5.6104e-10
EGR2	ENSG00000122877	protein_coding	0.269301	1.23242e-07	0.313472	5.68611e-10
ARHGDIB	ENSG00000111348	protein_coding	0.226175	1.00199e-05	0.313427	5.7198e-10
AL049839.2	ENSG00000273259	protein_coding	0.252142	7.81543e-07	0.313339	5.78685e-10
IL33	ENSG00000137033	protein_coding	0.269403	1.21845e-07	0.313241	5.86284e-10
SOX18	ENSG00000203883	protein_coding	0.214428	2.89351e-05	0.313216	5.88225e-10
MYOZ3	ENSG00000164591	protein_coding	0.156921	0.00233901	0.313167	5.92e-10
COL8A2	ENSG00000171812	protein_coding	0.176029	0.000627167	0.313016	6.03942e-10
IGLV2-8	ENSG00000278196	IG_V_gene	0.217645	2.17649e-05	0.312909	6.12567e-10
TNFSF13B	ENSG00000102524	protein_coding	0.193437	0.000167231	0.312605	6.37612e-10
FXYD5	ENSG00000089327	protein_coding	0.212668	3.37488e-05	0.312594	6.38577e-10
IGKV1-16	ENSG00000240864	IG_V_gene	0.197657	0.00011921	0.312587	6.39157e-10
ADCY4	ENSG00000129467	protein_coding	0.271969	9.13862e-08	0.312578	6.39873e-10
PLPP4	ENSG00000203805	protein_coding	0.186525	0.000286709	0.312464	6.49592e-10
FCRL5	ENSG00000143297	protein_coding	0.0570323	0.271264	0.31244	6.51618e-10
CEACAM4	ENSG00000105352	protein_coding	0.237465	3.4243e-06	0.312341	6.60197e-10
TH	ENSG00000180176	protein_coding	0.0619197	0.23224	0.312279	6.65618e-10
IGLV7-46	ENSG00000211649	IG_V_gene	0.207972	5.05821e-05	0.312214	6.71315e-10
GAS6	ENSG00000183087	protein_coding	0.290376	1.06199e-08	0.312179	6.74439e-10
PLXNA4	ENSG00000221866	protein_coding	0.0879284	0.0894979	0.312047	6.86279e-10
IGHV1-24	ENSG00000211950	IG_V_gene	0.225493	1.06728e-05	0.312042	6.86764e-10
RNF150	ENSG00000170153	protein_coding	0.104085	0.0442584	0.312	6.90516e-10
CRTAC1	ENSG00000095713	protein_coding	0.111311	0.0313868	0.311794	7.09511e-10
GNB4	ENSG00000114450	protein_coding	0.214428	2.89339e-05	0.31155	7.32623e-10
LINC02388	ENSG00000257259	lncRNA	0.20379	7.19772e-05	0.311446	7.42764e-10
RASAL3	ENSG00000105122	protein_coding	0.192532	0.000179654	0.311379	7.49301e-10
ANTXR1	ENSG00000169604	protein_coding	0.236166	3.88519e-06	0.311336	7.53511e-10
LRRC4	ENSG00000128594	protein_coding	0.244281	1.74438e-06	0.31105	7.82334e-10
BATF3	ENSG00000123685	protein_coding	0.190796	0.000205941	0.311036	7.83771e-10
GAPT	ENSG00000175857	protein_coding	0.145623	0.00477481	0.310936	7.941e-10
CCDC184	ENSG00000177875	protein_coding	0.232983	5.27845e-06	0.310795	8.08987e-10
TMEM159	ENSG00000011638	protein_coding	0.159114	0.00202531	0.310749	8.13864e-10
ARHGEF25	ENSG00000240771	protein_coding	0.1932	0.000170409	0.310614	8.28345e-10
IGLV3-27	ENSG00000211658	IG_V_gene	0.120401	0.0198521	0.310596	8.30283e-10
IGLV9-49	ENSG00000223350	IG_V_gene	0.159214	0.00201187	0.31025	8.68793e-10
PLAC9P1	ENSG00000214100	transcribed_unprocessed_pseudogene	0.159298	0.00200081	0.310194	8.75128e-10
AL133419.1	ENSG00000233415	lncRNA	0.255308	5.61335e-07	0.31004	8.92932e-10
AC080100.1	ENSG00000279675	TEC	0.231926	5.83832e-06	0.310026	8.94572e-10
SLIT2	ENSG00000145147	protein_coding	0.176049	0.000626271	0.309926	9.06362e-10
CLDN5	ENSG00000184113	protein_coding	0.202669	7.90193e-05	0.309899	9.09561e-10
IL7R	ENSG00000168685	protein_coding	0.249966	9.78685e-07	0.309388	9.72279e-10
KIF17	ENSG00000117245	protein_coding	0.210181	4.18634e-05	0.309208	9.95302e-10
S1PR5	ENSG00000180739	protein_coding	0.137832	0.00759946	0.30908	1.01212e-09
BMP6	ENSG00000153162	protein_coding	0.233507	5.02027e-06	0.308931	1.03193e-09
GZMM	ENSG00000197540	protein_coding	0.196876	0.000126984	0.308827	1.04588e-09
TOX	ENSG00000198846	protein_coding	0.199259	0.000104648	0.308791	1.05078e-09
LY9	ENSG00000122224	protein_coding	0.14266	0.00571277	0.308737	1.05818e-09
GATA2-AS1	ENSG00000244300	lncRNA	0.198258	0.000113534	0.308535	1.08635e-09
CEACAM3	ENSG00000170956	protein_coding	0.151831	0.00324489	0.308514	1.08943e-09
TFPI2	ENSG00000105825	protein_coding	0.217812	2.14429e-05	0.308513	1.08955e-09
BCL2A1	ENSG00000140379	protein_coding	0.214023	2.99799e-05	0.308294	1.12089e-09
FCGR2B	ENSG00000072694	protein_coding	0.182053	0.000402295	0.308285	1.1222e-09
IGHV1-69D	ENSG00000280411	IG_V_gene	0.197386	0.000121856	0.308189	1.13638e-09
CD1C	ENSG00000158481	protein_coding	0.228244	8.26329e-06	0.308175	1.13837e-09
FOSL1	ENSG00000175592	protein_coding	0.208407	4.87405e-05	0.308136	1.14412e-09
CLEC4F	ENSG00000152672	protein_coding	0.200589	9.38383e-05	0.30811	1.14802e-09
IGLV3-21	ENSG00000211662	IG_V_gene	0.209686	4.36844e-05	0.308009	1.16322e-09
OPCML	ENSG00000183715	protein_coding	0.256874	4.75806e-07	0.307862	1.1856e-09
SIGLEC8	ENSG00000105366	protein_coding	0.157516	0.00224974	0.30778	1.19815e-09
PDE1A	ENSG00000115252	protein_coding	0.235964	3.96201e-06	0.307483	1.24526e-09
HLA-DPB1	ENSG00000223865	protein_coding	0.248943	1.08707e-06	0.307416	1.25607e-09
IGHGP	ENSG00000253755	IG_C_pseudogene	0.19953	0.000102356	0.30735	1.26681e-09
EPHB3	ENSG00000182580	protein_coding	0.160205	0.001884	0.307233	1.28613e-09
ADAMTS15	ENSG00000166106	protein_coding	0.186258	0.000292618	0.307167	1.29708e-09
CD1D	ENSG00000158473	protein_coding	0.273416	7.7599e-08	0.307121	1.30479e-09
IGLV4-69	ENSG00000211637	IG_V_gene	0.177366	0.000569021	0.307092	1.30984e-09
PARVG	ENSG00000138964	protein_coding	0.195958	0.000136736	0.306962	1.33198e-09
EPHB1	ENSG00000154928	protein_coding	0.199882	9.94463e-05	0.306926	1.33809e-09
AL590764.1	ENSG00000228427	lncRNA	0.163524	0.00150768	0.306833	1.35427e-09
MAGEL2	ENSG00000254585	protein_coding	0.172296	0.000820031	0.306812	1.35808e-09
IGHV3-48	ENSG00000211964	IG_V_gene	0.188013	0.000255699	0.306626	1.39104e-09
LPAR6	ENSG00000139679	protein_coding	0.223456	1.28734e-05	0.306605	1.39474e-09
HTRA3	ENSG00000170801	protein_coding	0.191561	0.000193946	0.306399	1.43237e-09
RTL8B	ENSG00000212747	protein_coding	0.139938	0.00671685	0.306323	1.44632e-09
C1orf54	ENSG00000118292	protein_coding	0.212039	3.56491e-05	0.306176	1.47398e-09
IGLV7-43	ENSG00000211652	IG_V_gene	0.198619	0.000110255	0.306132	1.48247e-09
CSDC2	ENSG00000172346	protein_coding	0.204591	6.73097e-05	0.306032	1.50172e-09
LBP	ENSG00000129988	protein_coding	0.285977	1.80191e-08	0.305958	1.51596e-09
LTB	ENSG00000227507	protein_coding	0.197589	0.000119876	0.305861	1.53495e-09
SORCS2	ENSG00000184985	protein_coding	0.172012	0.000836737	0.30559	1.58954e-09
TRMT9B	ENSG00000250305	protein_coding	0.158461	0.00211444	0.305586	1.59035e-09
FHL2	ENSG00000115641	protein_coding	0.297473	4.43947e-09	0.305522	1.60342e-09
EHD3	ENSG00000013016	protein_coding	0.268684	1.32009e-07	0.305478	1.61247e-09
USHBP1	ENSG00000130307	protein_coding	0.271893	9.21683e-08	0.305378	1.63336e-09
C3orf80	ENSG00000180044	protein_coding	0.142907	0.0056287	0.305313	1.64703e-09
SAA4	ENSG00000148965	protein_coding	0.312274	6.66108e-10	0.305299	1.64991e-09
C5AR1	ENSG00000197405	protein_coding	0.277131	5.07691e-08	0.305235	1.66365e-09
AQP1	ENSG00000240583	protein_coding	0.207263	5.37263e-05	0.305226	1.66556e-09
IGHV5-51	ENSG00000211966	IG_V_gene	0.238163	3.19873e-06	0.305175	1.67638e-09
FLI1	ENSG00000151702	protein_coding	0.243692	1.85067e-06	0.305023	1.70945e-09
CABCOCO1	ENSG00000183346	protein_coding	0.205527	6.22209e-05	0.305014	1.71136e-09
DUSP5	ENSG00000138166	protein_coding	0.265673	1.84133e-07	0.305014	1.71136e-09
AF131215.6	ENSG00000269918	lncRNA	0.110816	0.0321518	0.304997	1.71514e-09
DIO3	ENSG00000197406	protein_coding	0.182198	0.000397967	0.30492	1.73225e-09
IGHV1-69	ENSG00000211973	IG_V_gene	0.191813	0.00019013	0.304808	1.75723e-09
WARS2-IT1	ENSG00000224238	lncRNA	0.154957	0.00265699	0.304604	1.80363e-09
P3H2	ENSG00000090530	protein_coding	0.221639	1.5194e-05	0.304553	1.81549e-09
IGLV3-10	ENSG00000211669	IG_V_gene	0.160752	0.00181656	0.304343	1.86491e-09
CXCR6	ENSG00000172215	protein_coding	0.191867	0.000189333	0.304266	1.88353e-09
DLGAP1-AS3	ENSG00000263724	lncRNA	0.125138	0.0154578	0.304243	1.88909e-09
PRKAR2B	ENSG00000005249	protein_coding	0.172675	0.000798211	0.304158	1.9095e-09
ADAMTS1	ENSG00000154734	protein_coding	0.305485	1.61114e-09	0.304049	1.9365e-09
PNMA2	ENSG00000240694	protein_coding	0.132583	0.0102642	0.304028	1.94154e-09
IGHV4-61	ENSG00000211970	IG_V_gene	0.166019	0.00127165	0.303877	1.97949e-09
SPIB	ENSG00000269404	protein_coding	0.0586043	0.258252	0.303749	2.01196e-09
EMP1	ENSG00000134531	protein_coding	0.290238	1.07984e-08	0.303613	2.04716e-09
CLMP	ENSG00000166250	protein_coding	0.136217	0.00834483	0.303577	2.05677e-09
MYOZ1	ENSG00000177791	protein_coding	0.242278	2.13134e-06	0.303502	2.07646e-09
DOK6	ENSG00000206052	protein_coding	0.0911615	0.0782815	0.30342	2.09834e-09
IGHV3-72	ENSG00000225698	IG_V_gene	0.236288	3.8398e-06	0.303314	2.12677e-09
IGLV1-44	ENSG00000211651	IG_V_gene	0.194447	0.000154316	0.303176	2.16455e-09
NFAM1	ENSG00000235568	protein_coding	0.212556	3.40806e-05	0.303094	2.18727e-09
TBXAS1	ENSG00000059377	protein_coding	0.213825	3.0505e-05	0.302969	2.22228e-09
LXN	ENSG00000079257	protein_coding	0.237442	3.43215e-06	0.302919	2.23652e-09
CLEC10A	ENSG00000132514	protein_coding	0.242674	2.04876e-06	0.302706	2.29789e-09
HK1	ENSG00000156515	protein_coding	0.204427	6.82412e-05	0.302645	2.31557e-09
LGALS9	ENSG00000168961	protein_coding	0.17558	0.000647901	0.302592	2.33148e-09
LRRN3	ENSG00000173114	protein_coding	0.135477	0.00870747	0.302578	2.33559e-09
SHISAL1	ENSG00000138944	protein_coding	0.0640235	0.216727	0.302527	2.35056e-09
HEYL	ENSG00000163909	protein_coding	0.224771	1.1408e-05	0.302405	2.38722e-09
HLA-DRB1	ENSG00000196126	protein_coding	0.269582	1.19441e-07	0.302095	2.4831e-09
IGHV3-11	ENSG00000211941	IG_V_gene	0.206751	5.61103e-05	0.30208	2.48802e-09
NDST3	ENSG00000164100	protein_coding	0.234664	4.49206e-06	0.30207	2.49099e-09
GZMK	ENSG00000113088	protein_coding	0.234985	4.35523e-06	0.301973	2.52199e-09
GAB3	ENSG00000160219	protein_coding	0.189425	0.000229197	0.301969	2.52299e-09
PDZRN3	ENSG00000121440	protein_coding	0.145689	0.00475563	0.301847	2.56227e-09
IGHV3-49	ENSG00000211965	IG_V_gene	0.187933	0.00025727	0.301807	2.57531e-09
RORB	ENSG00000198963	protein_coding	0.0251246	0.628148	0.30162	2.63699e-09
SEMA3C	ENSG00000075223	protein_coding	0.130537	0.0115092	0.301584	2.64924e-09
IGHV3-23	ENSG00000211949	IG_V_gene	0.222668	1.38352e-05	0.301556	2.65867e-09
MXRA5	ENSG00000101825	protein_coding	0.19412	0.000158393	0.301544	2.66275e-09
COMP	ENSG00000105664	protein_coding	0.146099	0.00463795	0.301478	2.68503e-09
PHACTR3	ENSG00000087495	protein_coding	0.101444	0.049958	0.301335	2.73409e-09
SLIT3	ENSG00000184347	protein_coding	0.254	6.43968e-07	0.301334	2.73439e-09
GZMA	ENSG00000145649	protein_coding	0.209837	4.31208e-05	0.301011	2.84813e-09
NACAD	ENSG00000136274	protein_coding	0.104758	0.0428974	0.300823	2.91646e-09
PTPRN2-AS1	ENSG00000233038	lncRNA	0.166172	0.00125835	0.300631	2.98807e-09
AL391095.2	ENSG00000275285	lncRNA	0.315178	4.53374e-10	0.300553	3.01766e-09
IGHV4-28	ENSG00000211952	IG_V_gene	0.161209	0.00176198	0.300399	3.07682e-09
PTGDS	ENSG00000107317	protein_coding	0.212906	3.3057e-05	0.300353	3.0948e-09
PCED1B-AS1	ENSG00000247774	lncRNA	0.1778	0.000551211	0.300108	3.19147e-09
HSPB6	ENSG00000004776	protein_coding	0.208669	4.76609e-05	0.299953	3.25462e-09
BEND6	ENSG00000151917	protein_coding	0.0312482	0.546884	0.29978	3.32595e-09
FOXS1	ENSG00000179772	protein_coding	0.167066	0.00118319	0.299769	3.33049e-09
PLAAT1	ENSG00000127252	protein_coding	0.097636	0.059244	0.299654	3.37918e-09
LINC00924	ENSG00000259134	lncRNA	0.284623	2.11623e-08	0.299621	3.39296e-09
IGHV3-53	ENSG00000211967	IG_V_gene	0.13854	0.00729166	0.299563	3.41785e-09
LTF	ENSG00000012223	protein_coding	0.231368	6.15586e-06	0.299131	3.60827e-09
LRG1	ENSG00000171236	protein_coding	0.289795	1.13928e-08	0.299122	3.61253e-09
TRBV28	ENSG00000211753	TR_V_gene	0.202906	7.74776e-05	0.299104	3.62075e-09
CDR2L	ENSG00000109089	protein_coding	0.16369	0.0014908	0.299046	3.64687e-09
PRELID3A	ENSG00000141391	protein_coding	0.119182	0.0211457	0.298894	3.71695e-09
MAP9	ENSG00000164114	protein_coding	0.0646446	0.212292	0.298889	3.71937e-09
CD2	ENSG00000116824	protein_coding	0.206248	5.85481e-05	0.298855	3.73512e-09
SLC25A47	ENSG00000140107	protein_coding	0.337097	2.16775e-11	0.298848	3.73845e-09
IRAG1	ENSG00000072952	protein_coding	0.220606	1.66843e-05	0.298755	3.78263e-09
CXCL1	ENSG00000163739	protein_coding	0.218466	2.02258e-05	0.298551	3.88028e-09
PLN	ENSG00000198523	protein_coding	0.182607	0.000385933	0.298522	3.89432e-09
AL392048.1	ENSG00000277684	lncRNA	0.269932	1.14865e-07	0.298403	3.95265e-09
TGM2	ENSG00000198959	protein_coding	0.275407	6.1864e-08	0.29813	4.09004e-09
KCTD12	ENSG00000178695	protein_coding	0.233883	4.84231e-06	0.298123	4.09356e-09
AL392089.1	ENSG00000226403	lncRNA	0.272088	9.01645e-08	0.298074	4.11848e-09
CPAMD8	ENSG00000160111	protein_coding	0.165633	0.00130585	0.297793	4.2655e-09
FGG	ENSG00000171557	protein_coding	0.282779	2.63117e-08	0.297771	4.27711e-09
SOD3	ENSG00000109610	protein_coding	0.235457	4.16152e-06	0.297396	4.48191e-09
IGHV4-59	ENSG00000224373	IG_V_gene	0.198958	0.00010725	0.29738	4.49101e-09
SAMD5	ENSG00000203727	protein_coding	0.181168	0.000429798	0.297191	4.59774e-09
TMEM204	ENSG00000131634	protein_coding	0.26917	1.2506e-07	0.297113	4.64252e-09
SFRP1	ENSG00000104332	protein_coding	0.281121	3.19603e-08	0.296998	4.70963e-09
FLT3	ENSG00000122025	protein_coding	0.156429	0.00241522	0.29697	4.72622e-09
FSTL3	ENSG00000070404	protein_coding	0.243762	1.83759e-06	0.296799	4.82779e-09
MIR223HG	ENSG00000274536	lncRNA	0.194961	0.000148112	0.296705	4.88451e-09
ADCY1	ENSG00000164742	protein_coding	0.186982	0.000276834	0.296662	4.91063e-09
MEIS3	ENSG00000105419	protein_coding	0.135583	0.00865478	0.296619	4.93672e-09
CPZ	ENSG00000109625	protein_coding	0.165943	0.00127836	0.29661	4.94205e-09
IGKV2-30	ENSG00000243238	IG_V_gene	0.148379	0.00402949	0.29631	5.1294e-09
CCL5	ENSG00000271503	protein_coding	0.212472	3.4331e-05	0.296295	5.13934e-09
MAP1A	ENSG00000166963	protein_coding	0.113211	0.0285884	0.296202	5.19874e-09
RAI2	ENSG00000131831	protein_coding	0.216602	2.38809e-05	0.296004	5.32786e-09
IL18	ENSG00000150782	protein_coding	0.192099	0.000185898	0.295981	5.34302e-09
TNFSF12	ENSG00000239697	protein_coding	0.225382	1.07828e-05	0.295919	5.38462e-09
MFAP2	ENSG00000117122	protein_coding	0.144508	0.00511028	0.295735	5.50871e-09
ADRA2A	ENSG00000150594	protein_coding	0.180331	0.000457402	0.295659	5.5608e-09
PLTP	ENSG00000100979	protein_coding	0.222827	1.36359e-05	0.29565	5.56635e-09
RBMS3	ENSG00000144642	protein_coding	0.261455	2.91502e-07	0.295473	5.69008e-09
B3GALT2	ENSG00000162630	protein_coding	0.00235613	0.963778	0.295396	5.74454e-09
ABI3BP	ENSG00000154175	protein_coding	0.217996	2.10929e-05	0.295383	5.75368e-09
LGI2	ENSG00000153012	protein_coding	0.172938	0.000783378	0.295364	5.76707e-09
TRBC2	ENSG00000211772	TR_C_gene	0.207186	5.40797e-05	0.295327	5.79362e-09
BMP10	ENSG00000163217	protein_coding	0.376411	4.92269e-14	0.295294	5.81728e-09
MS4A7	ENSG00000166927	protein_coding	0.273163	7.98527e-08	0.295036	6.00533e-09
VNN3	ENSG00000093134	protein_coding	0.246669	1.37084e-06	0.2949	6.1074e-09
SIGLEC9	ENSG00000129450	protein_coding	0.212994	3.28038e-05	0.294711	6.25117e-09
AC015712.2	ENSG00000259583	lncRNA	0.0919666	0.0756731	0.294657	6.29252e-09
IL24	ENSG00000162892	protein_coding	0.166336	0.00124427	0.294629	6.3143e-09
TMIGD3	ENSG00000121933	protein_coding	0.175429	0.000655024	0.294572	6.359e-09
IL21R	ENSG00000103522	protein_coding	0.0855368	0.0985971	0.294515	6.40426e-09
LINC02361	ENSG00000256576	lncRNA	0.137515	0.0077408	0.29448	6.43179e-09
TMC8	ENSG00000167895	protein_coding	0.188745	0.000241623	0.294437	6.46608e-09
ITGA11	ENSG00000137809	protein_coding	0.207649	5.19924e-05	0.294273	6.59721e-09
MT1JP	ENSG00000255986	transcribed_unprocessed_pseudogene	0.265978	1.78055e-07	0.29419	6.66554e-09
PRKCQ	ENSG00000065675	protein_coding	0.145224	0.00489257	0.293849	6.95059e-09
CD300A	ENSG00000167851	protein_coding	0.218434	2.02837e-05	0.29384	6.95823e-09
LIMD2	ENSG00000136490	protein_coding	0.183368	0.000364455	0.293831	6.96628e-09
GSN	ENSG00000148180	protein_coding	0.243725	1.84458e-06	0.293373	7.36878e-09
CLEC9A	ENSG00000197992	protein_coding	0.146179	0.00461521	0.293232	7.4971e-09
IGHV3-73	ENSG00000211976	IG_V_gene	0.16627	0.00124995	0.293006	7.70751e-09
SNCA	ENSG00000145335	protein_coding	0.107074	0.0384768	0.29282	7.8857e-09
FGF18	ENSG00000156427	protein_coding	0.139407	0.00693048	0.292814	7.89143e-09
ADD2	ENSG00000075340	protein_coding	0.0741378	0.152451	0.292726	7.97689e-09
SLC22A17	ENSG00000092096	protein_coding	0.093572	0.0706833	0.292644	8.0571e-09
FGFR1	ENSG00000077782	protein_coding	0.16484	0.00137859	0.292631	8.06999e-09
APBA2	ENSG00000034053	protein_coding	0.124359	0.016116	0.292379	8.32238e-09
AIF1	ENSG00000204472	protein_coding	0.221435	1.54775e-05	0.292208	8.49827e-09
FBP1	ENSG00000165140	protein_coding	0.297849	4.23606e-09	0.292207	8.49922e-09
PVALB	ENSG00000100362	protein_coding	0.177233	0.000574553	0.292134	8.57539e-09
HDGFL3	ENSG00000166503	protein_coding	0.159059	0.00203259	0.29204	8.67397e-09
PLCB2	ENSG00000137841	protein_coding	0.211285	3.80579e-05	0.292006	8.70973e-09
CILP	ENSG00000138615	protein_coding	0.197203	0.000123679	0.291996	8.72019e-09
WNT4	ENSG00000162552	protein_coding	0.191482	0.000195147	0.291981	8.73601e-09
LCK	ENSG00000182866	protein_coding	0.173836	0.00073463	0.291926	8.79494e-09
TMC5	ENSG00000103534	protein_coding	0.161179	0.00176547	0.291881	8.84385e-09
CST7	ENSG00000077984	protein_coding	0.20991	4.28501e-05	0.291807	8.92403e-09
MT1L	ENSG00000260549	transcribed_unprocessed_pseudogene	0.291726	9.01241e-09	0.291715	9.02489e-09
LNC-LBCS	ENSG00000228412	lncRNA	0.104712	0.0429888	0.291704	9.03615e-09
RUNX3	ENSG00000020633	protein_coding	0.197083	0.000124885	0.291405	9.3712e-09
CD3E	ENSG00000198851	protein_coding	0.199396	0.000103483	0.291398	9.37983e-09
LILRA4	ENSG00000239961	protein_coding	0.19931	0.00010421	0.291398	9.38021e-09
GATA2	ENSG00000179348	protein_coding	0.228985	7.70916e-06	0.291374	9.40711e-09
PGR	ENSG00000082175	protein_coding	0.0822706	0.112195	0.291218	9.58727e-09
SASH3	ENSG00000122122	protein_coding	0.185387	0.000312751	0.291152	9.66464e-09
LYPD5	ENSG00000159871	protein_coding	0.22401	1.22358e-05	0.291117	9.70543e-09
IFI16	ENSG00000163565	protein_coding	0.214163	2.9614e-05	0.291042	9.79432e-09
FAM99A	ENSG00000205866	lncRNA	0.282107	2.84747e-08	0.290664	1.02545e-08
AC090152.1	ENSG00000167912	lncRNA	0.20137	8.79934e-05	0.290653	1.02684e-08
SLC16A5	ENSG00000170190	protein_coding	0.190104	0.000217385	0.290628	1.02994e-08
GAL3ST4	ENSG00000197093	protein_coding	0.142776	0.00567302	0.290604	1.03301e-08
PTN	ENSG00000105894	protein_coding	0.178277	0.000532267	0.290586	1.03521e-08
UCHL1	ENSG00000154277	protein_coding	0.0637747	0.218522	0.290534	1.04175e-08
NCAM2	ENSG00000154654	protein_coding	0.111373	0.0312914	0.290511	1.04466e-08
LINC00840	ENSG00000226808	lncRNA	0.243988	1.79643e-06	0.290467	1.05029e-08
TIE1	ENSG00000066056	protein_coding	0.248187	1.17457e-06	0.290372	1.0625e-08
FAM83A-AS1	ENSG00000204949	lncRNA	0.308006	1.16355e-09	0.29034	1.06664e-08
BACE2	ENSG00000182240	protein_coding	0.129298	0.012327	0.290185	1.08685e-08
AC105384.1	ENSG00000249706	lncRNA	0.309073	1.01298e-09	0.290146	1.09196e-08
FIBIN	ENSG00000176971	protein_coding	0.220524	1.68087e-05	0.290131	1.09387e-08
IGHV1-58	ENSG00000211968	IG_V_gene	0.154134	0.00280166	0.28974	1.14687e-08
AC026369.3	ENSG00000256948	lncRNA	0.182542	0.000387819	0.289635	1.16159e-08
ITGBL1	ENSG00000198542	protein_coding	0.236259	3.85045e-06	0.289632	1.16198e-08
CALCA	ENSG00000110680	protein_coding	0.095205	0.0658868	0.289563	1.17171e-08
CLIC3	ENSG00000169583	protein_coding	0.0813317	0.116365	0.289491	1.18197e-08
MMP23B	ENSG00000189409	protein_coding	0.216685	2.37062e-05	0.289275	1.21326e-08
FERMT3	ENSG00000149781	protein_coding	0.192467	0.000180572	0.289196	1.2248e-08
EMP3	ENSG00000142227	protein_coding	0.181769	0.000410952	0.289165	1.22949e-08
ZNF521	ENSG00000198795	protein_coding	0.224231	1.19895e-05	0.289135	1.23392e-08
ADAMTSL2	ENSG00000197859	protein_coding	0.280608	3.39318e-08	0.289113	1.23717e-08
CLEC4M	ENSG00000104938	protein_coding	0.47263	3.28701e-22	0.289061	1.24494e-08
CORO2B	ENSG00000103647	protein_coding	0.140501	0.00649699	0.288756	1.29152e-08
MS4A4E	ENSG00000214787	protein_coding	0.2355	4.14395e-06	0.28874	1.29404e-08
GPR173	ENSG00000184194	protein_coding	0.0906183	0.080082	0.288684	1.30281e-08
CT69	ENSG00000231971	lncRNA	0.0821838	0.112575	0.288609	1.31455e-08
LINC01093	ENSG00000249173	lncRNA	0.307591	1.22797e-09	0.288461	1.33823e-08
LYPD2	ENSG00000197353	protein_coding	0.368423	1.81642e-13	0.288409	1.34659e-08
IL18RAP	ENSG00000115607	protein_coding	0.22353	1.2786e-05	0.288302	1.36412e-08
AC087521.1	ENSG00000244953	lncRNA	0.204557	6.75036e-05	0.28828	1.36773e-08
GIMAP8	ENSG00000171115	protein_coding	0.259236	3.7003e-07	0.288225	1.37682e-08
AGPAT2	ENSG00000169692	protein_coding	0.193322	0.000168757	0.288151	1.38909e-08
LAPTM5	ENSG00000162511	protein_coding	0.192744	0.000176669	0.28798	1.41798e-08
TMEM200C	ENSG00000206432	protein_coding	0.0689603	0.183272	0.287856	1.43923e-08
LINC01503	ENSG00000233901	lncRNA	0.149145	0.00384186	0.287839	1.44205e-08
KAZN	ENSG00000189337	protein_coding	0.115331	0.0257222	0.287802	1.44849e-08
CRACDL	ENSG00000196872	protein_coding	0.1568	0.00235753	0.287732	1.46082e-08
CD247	ENSG00000198821	protein_coding	0.172433	0.000812039	0.287666	1.47233e-08
TCL1A	ENSG00000100721	protein_coding	0.12654	0.0143319	0.28762	1.48054e-08
MCC	ENSG00000171444	protein_coding	0.261447	2.9176e-07	0.287489	1.50396e-08
AC011511.5	ENSG00000267607	lncRNA	0.190728	0.000207037	0.287473	1.50683e-08
MYO1F	ENSG00000142347	protein_coding	0.194356	0.000155435	0.287449	1.51122e-08
VWA3B	ENSG00000168658	protein_coding	0.140193	0.00661668	0.287403	1.5196e-08
RNF112	ENSG00000128482	protein_coding	0.180426	0.000454183	0.287376	1.52439e-08
IL34	ENSG00000157368	protein_coding	0.173718	0.000740873	0.287354	1.52843e-08
IGKV1-12	ENSG00000243290	IG_V_gene	0.156179	0.00245485	0.287295	1.53929e-08
RAB33A	ENSG00000134594	protein_coding	0.136237	0.00833476	0.287202	1.55663e-08
PDE2A	ENSG00000186642	protein_coding	0.318735	2.81381e-10	0.287007	1.59323e-08
PMEPA1	ENSG00000124225	protein_coding	0.163708	0.00148895	0.286978	1.59883e-08
MFNG	ENSG00000100060	protein_coding	0.184936	0.000323672	0.286944	1.60543e-08
CERCAM	ENSG00000167123	protein_coding	0.165249	0.00134062	0.286727	1.64758e-08
THY1	ENSG00000154096	protein_coding	0.197798	0.000117862	0.286707	1.65156e-08
NPAS3	ENSG00000151322	protein_coding	0.0743011	0.151547	0.286521	1.6885e-08
TRGC2	ENSG00000227191	TR_C_gene	0.131282	0.0110412	0.286324	1.7287e-08
C1QA	ENSG00000173372	protein_coding	0.236676	3.69788e-06	0.286226	1.74913e-08
S100A4	ENSG00000196154	protein_coding	0.208958	4.64956e-05	0.286184	1.75791e-08
TPM2	ENSG00000198467	protein_coding	0.173384	0.000758796	0.286137	1.76784e-08
PIK3CD	ENSG00000171608	protein_coding	0.175795	0.000637893	0.286102	1.77525e-08
CD1E	ENSG00000158488	protein_coding	0.171463	0.00086992	0.286093	1.77706e-08
IGHV1-18	ENSG00000211945	IG_V_gene	0.187762	0.000260688	0.286018	1.79295e-08
FPR1	ENSG00000171051	protein_coding	0.247397	1.27309e-06	0.285996	1.79762e-08
ANK2	ENSG00000145362	protein_coding	0.0770421	0.136976	0.285971	1.80318e-08
IGHV3-74	ENSG00000224650	IG_V_gene	0.183897	0.000350182	0.285936	1.81059e-08
LRRC17	ENSG00000128606	protein_coding	0.153188	0.00297649	0.2858	1.84026e-08
GPR132	ENSG00000183484	protein_coding	0.154186	0.00279226	0.285782	1.84424e-08
AL589843.1	ENSG00000224848	lncRNA	0.15307	0.002999	0.28561	1.88231e-08
KANK3	ENSG00000186994	protein_coding	0.266815	1.62372e-07	0.285354	1.94053e-08
AC144831.1	ENSG00000261888	lncRNA	0.0858302	0.0974426	0.285269	1.9602e-08
PLA2R1	ENSG00000153246	protein_coding	0.129001	0.0125299	0.285242	1.96636e-08
CD38	ENSG00000004468	protein_coding	0.178771	0.000513314	0.285174	1.98244e-08
RAB9B	ENSG00000123570	protein_coding	0.110841	0.0321137	0.285133	1.99219e-08
COL6A1	ENSG00000142156	protein_coding	0.222153	1.44995e-05	0.285099	2.00024e-08
HOXB3	ENSG00000120093	protein_coding	0.146178	0.00461545	0.285078	2.00509e-08
FAM110D	ENSG00000197245	protein_coding	0.271467	9.66963e-08	0.285071	2.0067e-08
PLEKHA4	ENSG00000105559	protein_coding	0.231816	5.89961e-06	0.284644	2.1112e-08
KCNN4	ENSG00000104783	protein_coding	0.166436	0.00123572	0.284623	2.11638e-08
CCR5	ENSG00000160791	protein_coding	0.170415	0.000936731	0.284608	2.12012e-08
MEOX1	ENSG00000005102	protein_coding	0.212213	3.51131e-05	0.284495	2.14862e-08
CORO1A	ENSG00000102879	protein_coding	0.187178	0.000272687	0.284486	2.15094e-08
AC011008.2	ENSG00000280294	TEC	0.122492	0.017794	0.284455	2.15894e-08
GPR68	ENSG00000119714	protein_coding	0.17176	0.000851842	0.284443	2.16196e-08
TYROBP	ENSG00000011600	protein_coding	0.217119	2.28086e-05	0.284178	2.23078e-08
AC243960.1	ENSG00000268027	lncRNA	0.132501	0.0103122	0.284068	2.26008e-08
TSPAN18	ENSG00000157570	protein_coding	0.233644	4.9547e-06	0.283825	2.32605e-08
S100A9	ENSG00000163220	protein_coding	0.214966	2.75977e-05	0.28381	2.33002e-08
PLAAT5	ENSG00000168004	protein_coding	0.0652679	0.207908	0.283791	2.33543e-08
AP000812.1	ENSG00000204971	lncRNA	0.275374	6.21004e-08	0.283699	2.36072e-08
SCN7A	ENSG00000136546	protein_coding	0.209463	4.45258e-05	0.283688	2.36388e-08
C16orf54	ENSG00000185905	protein_coding	0.16537	0.00132951	0.283578	2.39491e-08
C14orf180	ENSG00000184601	protein_coding	0.122471	0.017813	0.283358	2.45786e-08
NOVA2	ENSG00000104967	protein_coding	0.209248	4.53562e-05	0.28335	2.46021e-08
DPEP1	ENSG00000015413	protein_coding	0.18945	0.000228754	0.283291	2.47721e-08
MT2P1	ENSG00000162840	processed_pseudogene	0.366157	2.61366e-13	0.283139	2.52207e-08
ZCCHC18	ENSG00000166707	protein_coding	0.107383	0.0379186	0.283125	2.52632e-08
CARD16	ENSG00000204397	protein_coding	0.214057	2.98907e-05	0.283102	2.53305e-08
CTBP2	ENSG00000175029	protein_coding	0.124316	0.0161531	0.283061	2.54547e-08
TNFRSF17	ENSG00000048462	protein_coding	0.0521768	0.314243	0.283015	2.55923e-08
IL18BP	ENSG00000137496	protein_coding	0.202596	7.94998e-05	0.282995	2.56514e-08
JAM3	ENSG00000166086	protein_coding	0.202285	8.15766e-05	0.282988	2.56743e-08
LINC01561	ENSG00000177234	lncRNA	0.0268263	0.60505	0.282968	2.57325e-08
AC010175.1	ENSG00000256427	lncRNA	0.304011	1.94575e-09	0.282936	2.58312e-08
APOBEC3C	ENSG00000244509	protein_coding	0.159764	0.0019399	0.282898	2.59476e-08
ARHGEF4	ENSG00000136002	protein_coding	0.106651	0.0392535	0.28279	2.62773e-08
MTMR9LP	ENSG00000220785	transcribed_unprocessed_pseudogene	0.241228	2.3655e-06	0.282595	2.68871e-08
SLC34A2	ENSG00000157765	protein_coding	0.121833	0.0184214	0.28244	2.73822e-08
PLEKHO2	ENSG00000241839	protein_coding	0.188444	0.000247308	0.282367	2.76174e-08
UBASH3A	ENSG00000160185	protein_coding	0.129353	0.0122893	0.282223	2.80882e-08
ADAMTS3	ENSG00000156140	protein_coding	0.0714352	0.16801	0.282209	2.81367e-08
TPPP3	ENSG00000159713	protein_coding	0.172856	0.000787965	0.282013	2.87898e-08
NPY1R	ENSG00000164128	protein_coding	0.277316	4.96982e-08	0.282011	2.87988e-08
IGKV1D-16	ENSG00000241244	IG_V_gene	0.147205	0.00433296	0.281874	2.92628e-08
SLAMF7	ENSG00000026751	protein_coding	0.137898	0.0075703	0.281685	2.99194e-08
HAS2	ENSG00000170961	protein_coding	0.110168	0.0331799	0.281596	3.02338e-08
REM1	ENSG00000088320	protein_coding	0.220977	1.61335e-05	0.281582	3.02822e-08
MNDA	ENSG00000163563	protein_coding	0.187998	0.000255988	0.281552	3.03892e-08
IGHV3-13	ENSG00000211942	IG_V_gene	0.175895	0.000633278	0.281535	3.04497e-08
SPINT2	ENSG00000167642	protein_coding	0.127524	0.0135857	0.281527	3.04775e-08
COL13A1	ENSG00000197467	protein_coding	0.162983	0.0015639	0.28145	3.07554e-08
DENND2A	ENSG00000146966	protein_coding	0.193409	0.000167608	0.281415	3.08795e-08
SLCO2A1	ENSG00000174640	protein_coding	0.285074	2.00604e-08	0.281287	3.13472e-08
GCH1	ENSG00000131979	protein_coding	0.251286	8.54102e-07	0.281075	3.21329e-08
LINC00885	ENSG00000224652	lncRNA	0.161508	0.00172706	0.28102	3.234e-08
RIMKLB	ENSG00000166532	protein_coding	0.153877	0.00284818	0.280828	3.30746e-08
C1R	ENSG00000159403	protein_coding	0.29307	7.64791e-09	0.280774	3.32826e-08
DACT1	ENSG00000165617	protein_coding	0.216916	2.32234e-05	0.280731	3.34482e-08
ANXA1	ENSG00000135046	protein_coding	0.19742	0.000121523	0.280716	3.35106e-08
PTGER2	ENSG00000125384	protein_coding	0.184265	0.000340576	0.280701	3.35689e-08
ZNF469	ENSG00000225614	protein_coding	0.159006	0.00203977	0.280696	3.3586e-08
VMO1	ENSG00000182853	protein_coding	0.257767	4.3278e-07	0.280591	3.40021e-08
ABR	ENSG00000159842	protein_coding	0.142637	0.00572063	0.280563	3.41142e-08
LINC02881	ENSG00000277288	lncRNA	0.132236	0.0104667	0.280486	3.44216e-08
TSHZ3	ENSG00000121297	protein_coding	0.192348	0.000182281	0.280467	3.4495e-08
IGHV6-1	ENSG00000211933	IG_V_gene	0.18023	0.000460853	0.280413	3.47159e-08
CYBA	ENSG00000051523	protein_coding	0.16611	0.00126372	0.280347	3.49808e-08
TNNT3	ENSG00000130595	protein_coding	0.0820066	0.113355	0.280289	3.5218e-08
TCEAL7	ENSG00000182916	protein_coding	0.250724	9.05218e-07	0.280285	3.52364e-08
RNF175	ENSG00000145428	protein_coding	0.0857259	0.0978515	0.280225	3.54832e-08
SOX8	ENSG00000005513	protein_coding	0.144694	0.00505289	0.280103	3.59904e-08
RNASE6	ENSG00000169413	protein_coding	0.212247	3.50107e-05	0.280018	3.63469e-08
SDS	ENSG00000135094	protein_coding	0.254717	5.97345e-07	0.279534	3.84531e-08
SELPLG	ENSG00000110876	protein_coding	0.192029	0.000186927	0.279424	3.8948e-08
CCL26	ENSG00000006606	protein_coding	0.11158	0.0309768	0.279388	3.91101e-08
CLIP3	ENSG00000105270	protein_coding	0.157175	0.00230056	0.27938	3.91456e-08
CSF3R	ENSG00000119535	protein_coding	0.168378	0.00108025	0.279311	3.94627e-08
CASP4	ENSG00000196954	protein_coding	0.215747	2.57602e-05	0.279249	3.97453e-08
PLAT	ENSG00000104368	protein_coding	0.238908	2.9736e-06	0.279214	3.99096e-08
NTS	ENSG00000133636	protein_coding	0.116585	0.0241459	0.279086	4.05067e-08
SH2D1A	ENSG00000183918	protein_coding	0.152307	0.00314838	0.278997	4.09255e-08
SIGLEC10	ENSG00000142512	protein_coding	0.162412	0.00162526	0.27898	4.1005e-08
IGKV3-7	ENSG00000243063	IG_V_gene	0.176608	0.000601333	0.278971	4.10501e-08
CRPP1	ENSG00000223603	unprocessed_pseudogene	0.251424	8.42015e-07	0.278899	4.13936e-08
GLP2R	ENSG00000065325	protein_coding	0.145697	0.00475342	0.278884	4.14634e-08
LDLRAD2	ENSG00000187942	protein_coding	0.189582	0.000226409	0.278573	4.29873e-08
CPNE5	ENSG00000124772	protein_coding	0.165612	0.00130772	0.278518	4.3262e-08
EPHA3	ENSG00000044524	protein_coding	0.229441	7.38556e-06	0.27845	4.3599e-08
HLA-DRB6	ENSG00000229391	transcribed_unprocessed_pseudogene	0.228313	8.21073e-06	0.278413	4.37879e-08
INS-IGF2	ENSG00000129965	protein_coding	0.270911	1.02931e-07	0.278199	4.48874e-08
IGHV1OR15-2	ENSG00000259337	IG_V_pseudogene	0.129776	0.0120059	0.278057	4.56289e-08
SH2D2A	ENSG00000027869	protein_coding	0.196069	0.000135519	0.278045	4.56882e-08
LILRA2	ENSG00000239998	protein_coding	0.225881	1.02964e-05	0.278016	4.58422e-08
OLFML3	ENSG00000116774	protein_coding	0.183723	0.000354823	0.277989	4.59893e-08
SCIMP	ENSG00000161929	protein_coding	0.213835	3.04789e-05	0.277841	4.67777e-08
MPC1	ENSG00000060762	protein_coding	0.279146	4.02262e-08	0.277759	4.72242e-08
BX255925.1	ENSG00000260996	lncRNA	0.164669	0.00139474	0.277727	4.73964e-08
LINC01857	ENSG00000224137	lncRNA	0.157497	0.00225252	0.277666	4.77327e-08
AC019069.1	ENSG00000272711	lncRNA	0.103454	0.0455678	0.277655	4.77913e-08
KLHL30	ENSG00000168427	protein_coding	0.109772	0.0338214	0.277395	4.92494e-08
KCNMB4	ENSG00000135643	protein_coding	0.0741428	0.152423	0.277372	4.93769e-08
SNX20	ENSG00000167208	protein_coding	0.133418	0.0097914	0.277246	5.01008e-08
LINC01871	ENSG00000235576	lncRNA	0.203081	7.63587e-05	0.277049	5.12499e-08
BST1	ENSG00000109743	protein_coding	0.233382	5.08089e-06	0.276846	5.246e-08
SLC22A31	ENSG00000259803	protein_coding	0.187229	0.000271629	0.276593	5.40048e-08
SLC9A9	ENSG00000181804	protein_coding	0.200913	9.13692e-05	0.276586	5.40483e-08
AC009119.1	ENSG00000260228	lncRNA	0.154599	0.00271901	0.276479	5.47199e-08
IGHV1-46	ENSG00000211962	IG_V_gene	0.151018	0.00341604	0.276474	5.47484e-08
LINC02027	ENSG00000243694	lncRNA	0.215392	2.65795e-05	0.276401	5.52113e-08
LGALS2	ENSG00000100079	protein_coding	0.163571	0.00150286	0.276242	5.62231e-08
RCN3	ENSG00000142552	protein_coding	0.222243	1.43807e-05	0.27623	5.63045e-08
CLIC2	ENSG00000155962	protein_coding	0.203733	7.23181e-05	0.276098	5.71621e-08
HACD4	ENSG00000188921	protein_coding	0.168734	0.00105382	0.276086	5.72403e-08
FOS	ENSG00000170345	protein_coding	0.272113	8.99103e-08	0.276072	5.73322e-08
MXRA8	ENSG00000162576	protein_coding	0.190171	0.000216246	0.276028	5.76191e-08
KCNMB1	ENSG00000145936	protein_coding	0.160462	0.00185193	0.276003	5.77844e-08
NRGN	ENSG00000154146	protein_coding	0.174112	0.000720219	0.275986	5.78984e-08
CHST7	ENSG00000147119	protein_coding	0.191385	0.000196634	0.275976	5.79623e-08
GUCY1A1	ENSG00000164116	protein_coding	0.187161	0.000273047	0.275811	5.90688e-08
LAMA1	ENSG00000101680	protein_coding	-0.0153009	0.768045	0.275689	5.98992e-08
APOBR	ENSG00000184730	protein_coding	0.159322	0.00199756	0.275689	5.9901e-08
C1QB	ENSG00000173369	protein_coding	0.226848	9.41306e-06	0.275636	6.0262e-08
LILRA5	ENSG00000187116	protein_coding	0.296651	4.91685e-09	0.275575	6.06855e-08
FAM110C	ENSG00000184731	protein_coding	0.245332	1.56932e-06	0.275532	6.09833e-08
FAP	ENSG00000078098	protein_coding	0.174125	0.000719549	0.275493	6.12587e-08
AC087392.1	ENSG00000262003	lncRNA	0.191696	0.000191893	0.275453	6.15377e-08
MEG3	ENSG00000214548	lncRNA	0.0859956	0.0967967	0.27544	6.16285e-08
AL049838.1	ENSG00000259969	lncRNA	0.124945	0.0156184	0.275415	6.1808e-08
MT1F	ENSG00000198417	protein_coding	0.317138	3.48867e-10	0.275342	6.2327e-08
MCUB	ENSG00000005059	protein_coding	0.103774	0.0449006	0.275267	6.28616e-08
MAPK10	ENSG00000109339	protein_coding	0.0779326	0.132481	0.275229	6.31328e-08
FCMR	ENSG00000162894	protein_coding	0.196823	0.000127534	0.275207	6.32929e-08
VIM-AS1	ENSG00000229124	lncRNA	0.133398	0.00980266	0.275136	6.38083e-08
AL137026.1	ENSG00000229116	lncRNA	0.100692	0.0516891	0.275108	6.40138e-08
FKBP10	ENSG00000141756	protein_coding	0.12556	0.0151106	0.275047	6.44602e-08
A2MP1	ENSG00000256069	transcribed_unprocessed_pseudogene	0.162255	0.00164255	0.274887	6.5646e-08
AL138995.1	ENSG00000277763	lncRNA	0.221413	1.55079e-05	0.274864	6.58157e-08
SUSD5	ENSG00000173705	protein_coding	0.0804441	0.120417	0.27473	6.68321e-08
TRPV4	ENSG00000111199	protein_coding	0.166856	0.00120044	0.2747	6.70588e-08
STAP1	ENSG00000035720	protein_coding	0.0777598	0.133345	0.274635	6.75617e-08
CASP4LP	ENSG00000235505	transcribed_unprocessed_pseudogene	0.156926	0.00233824	0.274599	6.7836e-08
DNASE1L3	ENSG00000163687	protein_coding	0.364243	3.54557e-13	0.27456	6.81398e-08
AC138207.5	ENSG00000265743	lncRNA	0.18838	0.000248549	0.274509	6.85325e-08
SIGLEC7	ENSG00000168995	protein_coding	0.214677	2.83086e-05	0.274499	6.86131e-08
PDE6B	ENSG00000133256	protein_coding	0.0534994	0.302116	0.27442	6.92358e-08
DOK1	ENSG00000115325	protein_coding	0.159789	0.00193668	0.274355	6.97455e-08
TIMP2	ENSG00000035862	protein_coding	0.181587	0.000416563	0.274351	6.97783e-08
MRC1	ENSG00000260314	protein_coding	0.262656	2.55959e-07	0.274307	7.01288e-08
STON1	ENSG00000243244	protein_coding	0.0931605	0.0719359	0.274119	7.16433e-08
QRFPR	ENSG00000186867	protein_coding	0.134935	0.00898186	0.274056	7.21631e-08
SHISA2	ENSG00000180730	protein_coding	0.100194	0.0528615	0.273959	7.29585e-08
TCEAL3	ENSG00000196507	protein_coding	0.133803	0.00958018	0.273932	7.31816e-08
IGHJ3	ENSG00000242887	IG_J_gene	0.204184	6.96431e-05	0.273931	7.31951e-08
PYGM	ENSG00000068976	protein_coding	0.0621487	0.230515	0.273571	7.62432e-08
ADGRA1	ENSG00000197177	protein_coding	0.0496983	0.337813	0.273508	7.67929e-08
CMTM3	ENSG00000140931	protein_coding	0.144379	0.00515019	0.273504	7.68286e-08
AC147067.1	ENSG00000244459	lncRNA	0.192554	0.000179335	0.273348	7.81987e-08
IGLC6	ENSG00000222037	IG_C_pseudogene	0.162709	0.00159304	0.273179	7.97107e-08
ADGRB3	ENSG00000135298	protein_coding	0.166472	0.00123266	0.273153	7.99438e-08
LINC02723	ENSG00000231680	lncRNA	0.230844	6.46938e-06	0.273081	8.0601e-08
CARD11	ENSG00000198286	protein_coding	0.14268	0.00570581	0.273065	8.07449e-08
TRAC	ENSG00000277734	TR_C_gene	0.178113	0.000538715	0.273001	8.13298e-08
LRFN4	ENSG00000173621	protein_coding	0.14083	0.00637154	0.272965	8.16683e-08
SLAMF6	ENSG00000162739	protein_coding	0.175853	0.00063521	0.272951	8.17934e-08
LHFPL6	ENSG00000183722	protein_coding	0.202385	8.0902e-05	0.272917	8.21039e-08
AL596442.2	ENSG00000273100	lncRNA	0.237727	3.33791e-06	0.272886	8.23949e-08
VNN1	ENSG00000112299	protein_coding	0.239195	2.89117e-06	0.272809	8.31199e-08
PSTPIP1	ENSG00000140368	protein_coding	0.1331	0.00996923	0.272786	8.33315e-08
BRINP1	ENSG00000078725	protein_coding	0.148131	0.00409208	0.272773	8.34535e-08
COL8A1	ENSG00000144810	protein_coding	0.199406	0.000103397	0.272734	8.38257e-08
DHODH	ENSG00000102967	protein_coding	0.36191	5.12885e-13	0.272631	8.4805e-08
DPYSL3	ENSG00000113657	protein_coding	0.2225	1.40487e-05	0.272624	8.48732e-08
BX322234.1	ENSG00000226445	lncRNA	0.19009	0.000217628	0.272562	8.54735e-08
TNRC6C-AS1	ENSG00000204282	lncRNA	0.126051	0.0147165	0.272472	8.63416e-08
HLA-DRA	ENSG00000204287	protein_coding	0.237278	3.48725e-06	0.27247	8.6364e-08
MIR8071-2	ENSG00000277030	miRNA	0.193205	0.000170337	0.272428	8.67775e-08
TMPRSS13	ENSG00000137747	protein_coding	0.0796729	0.124027	0.272387	8.7178e-08
GADD45B	ENSG00000099860	protein_coding	0.302023	2.5058e-09	0.272064	9.04127e-08
FBN1	ENSG00000166147	protein_coding	0.218286	2.05541e-05	0.271703	9.41614e-08
FSCN1	ENSG00000075618	protein_coding	0.159235	0.00200911	0.271644	9.47907e-08
FES	ENSG00000182511	protein_coding	0.175057	0.000672871	0.271642	9.48177e-08
ERG	ENSG00000157554	protein_coding	0.271808	9.30625e-08	0.271623	9.50137e-08
GALNT12	ENSG00000119514	protein_coding	0.119475	0.0208284	0.2716	9.52668e-08
NRN1	ENSG00000124785	protein_coding	0.183177	0.000369739	0.271574	9.55375e-08
LINC00702	ENSG00000233117	lncRNA	0.167989	0.0011099	0.271552	9.57766e-08
IGKV3OR2-268	ENSG00000233999	IG_V_gene	0.194194	0.000157459	0.271454	9.68455e-08
FAM180A	ENSG00000189320	protein_coding	0.227171	9.13404e-06	0.271445	9.69441e-08
AC010976.2	ENSG00000272789	lncRNA	0.212889	3.31055e-05	0.271241	9.91858e-08
MBOAT2	ENSG00000143797	protein_coding	0.113484	0.0282051	0.271143	1.00289e-07
CYTIP	ENSG00000115165	protein_coding	0.18365	0.000356772	0.271066	1.01153e-07
CCM2L	ENSG00000101331	protein_coding	0.25152	8.33653e-07	0.270806	1.04155e-07
QSOX1	ENSG00000116260	protein_coding	0.16447	0.00141383	0.270788	1.04359e-07
CXCL5	ENSG00000163735	protein_coding	0.0921852	0.0749774	0.270541	1.07289e-07
IGHV3-21	ENSG00000211947	IG_V_gene	0.159034	0.00203592	0.270534	1.07378e-07
MPO	ENSG00000005381	protein_coding	0.0690376	0.18278	0.270489	1.07916e-07
AC087672.2	ENSG00000254288	lncRNA	0.115241	0.0258393	0.27048	1.08033e-07
MT2A	ENSG00000125148	protein_coding	0.349043	3.72385e-12	0.270433	1.08596e-07
AL356417.2	ENSG00000233682	lncRNA	0.139948	0.00671314	0.270373	1.09333e-07
CFAP46	ENSG00000171811	protein_coding	0.131851	0.0106954	0.270229	1.11112e-07
IGHV4-39	ENSG00000211959	IG_V_gene	0.177969	0.000544431	0.270222	1.11196e-07
KMO	ENSG00000117009	protein_coding	0.27625	5.61752e-08	0.270156	1.12014e-07
AC109479.1	ENSG00000253163	lncRNA	0.16499	0.00136456	0.270149	1.12103e-07
RERGL	ENSG00000111404	protein_coding	0.137963	0.00754169	0.270143	1.12187e-07
SPATA6L	ENSG00000106686	protein_coding	0.190355	0.000213162	0.270078	1.13004e-07
SCARF2	ENSG00000244486	protein_coding	0.225297	1.08677e-05	0.270042	1.13452e-07
SCGB3A1	ENSG00000161055	protein_coding	0.209291	4.51869e-05	0.26998	1.1425e-07
STMN3	ENSG00000197457	protein_coding	0.141435	0.00614678	0.269915	1.15084e-07
AC004687.1	ENSG00000265206	lncRNA	0.130812	0.0113349	0.269872	1.15636e-07
TOR4A	ENSG00000198113	protein_coding	0.161202	0.00176277	0.269856	1.15845e-07
BIN2	ENSG00000110934	protein_coding	0.179405	0.000489856	0.269811	1.16422e-07
DOK2	ENSG00000147443	protein_coding	0.186857	0.000279498	0.269749	1.17227e-07
FOXC2	ENSG00000176692	protein_coding	0.135055	0.00892021	0.269744	1.17298e-07
CHST10	ENSG00000115526	protein_coding	0.089942	0.0823703	0.269706	1.17802e-07
IKZF1	ENSG00000185811	protein_coding	0.15223	0.00316377	0.269596	1.19256e-07
WDFY4	ENSG00000128815	protein_coding	0.11701	0.023631	0.269567	1.19645e-07
SLC24A3	ENSG00000185052	protein_coding	0.0970314	0.0608419	0.269544	1.19944e-07
EGR1	ENSG00000120738	protein_coding	0.26609	1.75884e-07	0.269484	1.20753e-07
CD300LB	ENSG00000178789	protein_coding	0.117635	0.0228911	0.269413	1.21707e-07
IGLV3-1	ENSG00000211673	IG_V_gene	0.125045	0.0155352	0.26936	1.22439e-07
NRG3	ENSG00000185737	protein_coding	0.061023	0.239086	0.269267	1.2371e-07
ZAP70	ENSG00000115085	protein_coding	0.146287	0.00458483	0.268972	1.2785e-07
AC008514.1	ENSG00000253348	lncRNA	0.073158	0.15796	0.268966	1.27923e-07
MACORIS	ENSG00000237797	lncRNA	0.177924	0.000546256	0.268899	1.28887e-07
ARSF	ENSG00000062096	protein_coding	0.116223	0.0245924	0.26886	1.29451e-07
TRG-AS1	ENSG00000281103	lncRNA	0.104962	0.0424916	0.268847	1.29632e-07
COL17A1	ENSG00000065618	protein_coding	0.147633	0.00422007	0.268774	1.30686e-07
AL049775.1	ENSG00000205562	lncRNA	0.112426	0.0297173	0.268673	1.32167e-07
PLEKHO1	ENSG00000023902	protein_coding	0.167034	0.00118575	0.268369	1.36715e-07
PNOC	ENSG00000168081	protein_coding	0.0637567	0.218652	0.268262	1.38337e-07
VILL	ENSG00000136059	protein_coding	0.168711	0.00105546	0.268184	1.3955e-07
AOAH	ENSG00000136250	protein_coding	0.208097	5.00464e-05	0.268137	1.40273e-07
LRRK1	ENSG00000154237	protein_coding	0.116402	0.0243709	0.268131	1.40366e-07
WNT9A	ENSG00000143816	protein_coding	0.0932165	0.0717644	0.267925	1.43614e-07
CXCL6	ENSG00000124875	protein_coding	0.191073	0.000201517	0.267732	1.46717e-07
PTPRN2	ENSG00000155093	protein_coding	0.171693	0.00085589	0.267685	1.47487e-07
PLGLB2	ENSG00000125551	protein_coding	0.259266	3.68828e-07	0.267478	1.50912e-07
SDSL	ENSG00000139410	protein_coding	0.219087	1.91314e-05	0.267398	1.52244e-07
AC008105.3	ENSG00000267121	lncRNA	0.134072	0.00943512	0.267376	1.52611e-07
CXCL8	ENSG00000169429	protein_coding	0.234646	4.49983e-06	0.267244	1.54867e-07
ARHGAP10	ENSG00000071205	protein_coding	0.181987	0.000404312	0.267218	1.5531e-07
CD96	ENSG00000153283	protein_coding	0.161807	0.00169275	0.26713	1.56825e-07
AC115522.1	ENSG00000268601	lncRNA	0.237789	3.31772e-06	0.267126	1.56887e-07
TCIM	ENSG00000176907	protein_coding	0.232697	5.42452e-06	0.2671	1.57351e-07
UNC13D	ENSG00000092929	protein_coding	0.129531	0.0121696	0.26702	1.58745e-07
CD244	ENSG00000122223	protein_coding	0.167982	0.00111041	0.266941	1.60126e-07
STS	ENSG00000101846	protein_coding	0.159783	0.0019375	0.266915	1.60601e-07
CRIP2	ENSG00000182809	protein_coding	0.237345	3.4648e-06	0.266895	1.60943e-07
CD8A	ENSG00000153563	protein_coding	0.144233	0.00519595	0.266852	1.61707e-07
LINC01615	ENSG00000223485	lncRNA	0.0565192	0.275606	0.266757	1.63418e-07
FCRL2	ENSG00000132704	protein_coding	0.0147242	0.776552	0.266729	1.63933e-07
STYK1	ENSG00000060140	protein_coding	0.0530245	0.306434	0.266715	1.6418e-07
IGHV2-26	ENSG00000211951	IG_V_gene	0.144316	0.0051701	0.266587	1.66512e-07
FAM189A2	ENSG00000135063	protein_coding	0.198568	0.000110713	0.266476	1.68563e-07
TRGC1	ENSG00000211689	TR_C_gene	0.0259577	0.616792	0.266439	1.69254e-07
DCLK1	ENSG00000133083	protein_coding	0.0535856	0.301338	0.266418	1.69643e-07
LDB2	ENSG00000169744	protein_coding	0.265887	1.79861e-07	0.266364	1.7065e-07
VSIG4	ENSG00000155659	protein_coding	0.226013	1.01717e-05	0.26622	1.73393e-07
ADAM28	ENSG00000042980	protein_coding	0.108462	0.0360175	0.266183	1.74086e-07
EFNA5	ENSG00000184349	protein_coding	0.0549706	0.288997	0.266166	1.74418e-07
LRCOL1	ENSG00000204583	protein_coding	0.267818	1.45329e-07	0.266149	1.74737e-07
P2RY13	ENSG00000181631	protein_coding	0.203537	7.3516e-05	0.266126	1.75197e-07
SYK	ENSG00000165025	protein_coding	0.16455	0.00140618	0.266086	1.75964e-07
DENND3	ENSG00000105339	protein_coding	0.179759	0.000477192	0.266004	1.77561e-07
NEXN	ENSG00000162614	protein_coding	0.212919	3.30186e-05	0.265846	1.8066e-07
MIR514B	ENSG00000252583	miRNA	0.322062	1.79091e-10	0.265764	1.82296e-07
GYPE	ENSG00000197465	protein_coding	0.124068	0.0163677	0.26574	1.82783e-07
SRGN	ENSG00000122862	protein_coding	0.222137	1.45201e-05	0.265732	1.82952e-07
TACSTD2	ENSG00000184292	protein_coding	0.237623	3.37218e-06	0.265709	1.83403e-07
SLC17A8	ENSG00000179520	protein_coding	0.179696	0.000479443	0.265686	1.83866e-07
IGHV4-31	ENSG00000231475	IG_V_gene	0.162657	0.00159863	0.265608	1.85455e-07
ARHGAP9	ENSG00000123329	protein_coding	0.15644	0.0024135	0.265587	1.85889e-07
FAM155A	ENSG00000204442	protein_coding	0.127357	0.0137106	0.265505	1.87572e-07
ADAM23	ENSG00000114948	protein_coding	0.0721794	0.163612	0.26535	1.90778e-07
HLA-DMB	ENSG00000242574	protein_coding	0.192635	0.0001782	0.265179	1.94387e-07
IRAK3	ENSG00000090376	protein_coding	0.222018	1.46782e-05	0.265179	1.94396e-07
MUC12-AS1	ENSG00000227053	lncRNA	0.0980141	0.0582623	0.265179	1.94402e-07
CXCL3	ENSG00000163734	protein_coding	0.178119	0.000538505	0.265111	1.95841e-07
HAVCR2	ENSG00000135077	protein_coding	0.149913	0.00366179	0.265067	1.96801e-07
ALDH1A3	ENSG00000184254	protein_coding	0.165161	0.00134866	0.265057	1.97017e-07
ALOX5	ENSG00000012779	protein_coding	0.148527	0.00399264	0.265043	1.97307e-07
EOMES	ENSG00000163508	protein_coding	0.114553	0.0267437	0.265027	1.97664e-07
GBGT1	ENSG00000148288	protein_coding	0.109711	0.033921	0.264902	2.00384e-07
CALHM6	ENSG00000188820	protein_coding	0.186388	0.000289722	0.264898	2.00475e-07
IGKV1D-17	ENSG00000242766	IG_V_gene	0.14698	0.00439361	0.264898	2.00478e-07
KCNN2	ENSG00000080709	protein_coding	0.183315	0.000365917	0.264802	2.02584e-07
FGD3	ENSG00000127084	protein_coding	0.157844	0.00220191	0.264647	2.06058e-07
AC107396.1	ENSG00000251049	lncRNA	0.195235	0.000144899	0.264574	2.07718e-07
CD180	ENSG00000134061	protein_coding	0.167825	0.00112262	0.264344	2.13003e-07
RIC3	ENSG00000166405	protein_coding	0.084537	0.102612	0.264296	2.14111e-07
CARMIL2	ENSG00000159753	protein_coding	0.110751	0.0322545	0.264249	2.15225e-07
TLR2	ENSG00000137462	protein_coding	0.17968	0.000480002	0.264233	2.15592e-07
COL11A1	ENSG00000060718	protein_coding	0.0977918	0.0588378	0.264179	2.1688e-07
FGL1	ENSG00000104760	protein_coding	0.256799	4.79595e-07	0.264115	2.18396e-07
PDLIM4	ENSG00000131435	protein_coding	0.184214	0.000341899	0.264109	2.18533e-07
APOBEC3G	ENSG00000239713	protein_coding	0.135151	0.00887141	0.26403	2.20428e-07
TMEM26	ENSG00000196932	protein_coding	0.269631	1.18793e-07	0.263996	2.2125e-07
DOC2B	ENSG00000272636	protein_coding	0.202644	7.91839e-05	0.263896	2.23667e-07
IGHV1-2	ENSG00000211934	IG_V_gene	0.177282	0.000572519	0.26374	2.27513e-07
ADIRF-AS1	ENSG00000272734	lncRNA	0.0757922	0.143481	0.263707	2.28328e-07
SAMD3	ENSG00000164483	protein_coding	0.105807	0.0408437	0.26369	2.28739e-07
LY6E	ENSG00000160932	protein_coding	0.273991	7.26935e-08	0.263677	2.29079e-07
ADGRA2	ENSG00000020181	protein_coding	0.208474	4.84596e-05	0.263578	2.31553e-07
LRRC8C-DT	ENSG00000231999	lncRNA	0.0895785	0.0836219	0.263567	2.31828e-07
CD5	ENSG00000110448	protein_coding	0.170264	0.000946733	0.263547	2.32347e-07
LINC02188	ENSG00000261175	lncRNA	0.089669	0.083309	0.263474	2.34197e-07
EMB	ENSG00000170571	protein_coding	0.167182	0.00117372	0.263403	2.36002e-07
IGLVI-70	ENSG00000253239	IG_V_pseudogene	0.112455	0.0296752	0.263275	2.39315e-07
NXN	ENSG00000167693	protein_coding	0.167189	0.00117311	0.263215	2.40882e-07
DUSP2	ENSG00000158050	protein_coding	0.210668	4.01423e-05	0.263045	2.45386e-07
PRDM16-DT	ENSG00000177133	lncRNA	0.066829	0.197215	0.263016	2.46162e-07
TGFB1I1	ENSG00000140682	protein_coding	0.209583	4.40707e-05	0.26298	2.4713e-07
TMEM71	ENSG00000165071	protein_coding	0.19626	0.000133453	0.262969	2.47419e-07
CD27	ENSG00000139193	protein_coding	0.14027	0.00658637	0.262965	2.47524e-07
MSX2	ENSG00000120149	protein_coding	0.0756855	0.144047	0.262965	2.47539e-07
AC107464.2	ENSG00000272927	lncRNA	0.0971452	0.0605385	0.262914	2.48912e-07
PLD4	ENSG00000166428	protein_coding	0.133733	0.00961838	0.262743	2.53561e-07
SYT11	ENSG00000132718	protein_coding	0.159903	0.00192218	0.26274	2.53641e-07
MIR1-1HG-AS1	ENSG00000174403	lncRNA	0.0204175	0.693895	0.262472	2.61126e-07
AC106881.1	ENSG00000271474	lncRNA	0.114548	0.0267515	0.262363	2.64245e-07
AC019171.1	ENSG00000269210	lncRNA	0.201147	8.96233e-05	0.262243	2.6769e-07
RASSF2	ENSG00000101265	protein_coding	0.150671	0.00349153	0.262137	2.70783e-07
PTAFR	ENSG00000169403	protein_coding	0.136843	0.0080483	0.262082	2.72395e-07
EPHX3	ENSG00000105131	protein_coding	0.00303345	0.953376	0.262043	2.7355e-07
AL445250.1	ENSG00000225096	lncRNA	0.189594	0.000226208	0.261786	2.81253e-07
ZNF831	ENSG00000124203	protein_coding	0.109139	0.0348684	0.261728	2.83031e-07
FGA	ENSG00000171560	protein_coding	0.258656	3.93672e-07	0.261698	2.83961e-07
PIK3R5	ENSG00000141506	protein_coding	0.178289	0.000531823	0.261627	2.86144e-07
HOXB6	ENSG00000108511	protein_coding	0.129549	0.0121573	0.261603	2.86897e-07
IGHV2-70D	ENSG00000211974	IG_V_gene	0.160229	0.0018809	0.261443	2.91879e-07
CHST4	ENSG00000140835	protein_coding	0.176915	0.000588022	0.261432	2.9222e-07
PRSS35	ENSG00000146250	protein_coding	0.141535	0.00611	0.26143	2.9229e-07
ANK3	ENSG00000151150	protein_coding	0.130397	0.0115995	0.261149	3.01296e-07
WNT10A	ENSG00000135925	protein_coding	0.18615	0.000295054	0.261146	3.01382e-07
SFTA2	ENSG00000196260	protein_coding	0.162508	0.00161477	0.261098	3.02935e-07
BTK	ENSG00000010671	protein_coding	0.151724	0.00326697	0.260968	3.07209e-07
ACTA2	ENSG00000107796	protein_coding	0.225453	1.07123e-05	0.260949	3.07863e-07
RUNX1T1	ENSG00000079102	protein_coding	0.173716	0.000740989	0.260939	3.08183e-07
HLA-DQA1	ENSG00000196735	protein_coding	0.181244	0.000427371	0.26089	3.09824e-07
PAPPA	ENSG00000182752	protein_coding	0.173848	0.000734026	0.260846	3.1128e-07
FUT7	ENSG00000180549	protein_coding	0.0778754	0.132767	0.26083	3.11836e-07
CD69	ENSG00000110848	protein_coding	0.228378	8.16051e-06	0.260826	3.1196e-07
IGKV2D-24	ENSG00000241566	IG_V_gene	0.131981	0.0106177	0.260797	3.12944e-07
ANOS1	ENSG00000011201	protein_coding	0.108685	0.0356351	0.260779	3.13538e-07
RAB20	ENSG00000139832	protein_coding	0.223312	1.3044e-05	0.260708	3.1596e-07
CD207	ENSG00000116031	protein_coding	0.0528505	0.308027	0.260705	3.16038e-07
AL139339.1	ENSG00000234699	lncRNA	0.164382	0.00142236	0.260666	3.17382e-07
IGSF22	ENSG00000179057	protein_coding	0.0651063	0.209038	0.260628	3.18671e-07
IGKV2D-40	ENSG00000251039	IG_V_gene	0.177088	0.00058066	0.260589	3.20023e-07
IGKV1D-42	ENSG00000211633	IG_V_gene	0.120739	0.0195058	0.260506	3.22906e-07
AC092809.2	ENSG00000232628	lncRNA	0.198867	0.000108051	0.260482	3.23727e-07
IGHV2-70	ENSG00000274576	IG_V_gene	0.134847	0.00902739	0.260418	3.25977e-07
EBF4	ENSG00000088881	protein_coding	0.146285	0.00458526	0.260389	3.26968e-07
RPP25	ENSG00000178718	protein_coding	0.162654	0.00159901	0.260365	3.27808e-07
B3GNT8	ENSG00000177191	protein_coding	0.0931014	0.0721174	0.260272	3.31129e-07
MYOM2	ENSG00000036448	protein_coding	0.19835	0.000112692	0.260245	3.32081e-07
ARHGEF15	ENSG00000198844	protein_coding	0.236319	3.82817e-06	0.260139	3.35879e-07
F2R	ENSG00000181104	protein_coding	0.220133	1.74126e-05	0.260138	3.35928e-07
ITGA3	ENSG00000005884	protein_coding	0.104296	0.0438278	0.259965	3.42207e-07
TMEM156	ENSG00000121895	protein_coding	0.121543	0.0187033	0.25992	3.43861e-07
THEMIS2	ENSG00000130775	protein_coding	0.200079	9.78503e-05	0.259902	3.44522e-07
AC010969.1	ENSG00000188525	lncRNA	0.166976	0.0011905	0.259825	3.4739e-07
GJA5	ENSG00000265107	protein_coding	0.191945	0.000188173	0.259794	3.48546e-07
OTOA	ENSG00000155719	protein_coding	0.193058	0.000172332	0.259759	3.49869e-07
GLB1L2	ENSG00000149328	protein_coding	0.129752	0.0120213	0.259681	3.52797e-07
SPINK2	ENSG00000128040	protein_coding	0.119587	0.0207083	0.259497	3.59834e-07
SIT1	ENSG00000137078	protein_coding	0.136441	0.00823757	0.259487	3.60191e-07
IGKV6D-21	ENSG00000225523	IG_V_gene	0.148032	0.00411723	0.259423	3.62697e-07
LTBP2	ENSG00000119681	protein_coding	0.196469	0.000131231	0.259421	3.62739e-07
PELATON	ENSG00000224397	lncRNA	0.166893	0.00119736	0.259393	3.63854e-07
EPB41L4A-DT	ENSG00000278921	lncRNA	0.147873	0.00415794	0.259293	3.67773e-07
CD300LF	ENSG00000186074	protein_coding	0.148061	0.00410967	0.259291	3.67833e-07
TENM4	ENSG00000149256	protein_coding	0.0509128	0.326126	0.259276	3.68427e-07
STK32A-AS1	ENSG00000250343	lncRNA	0.231136	6.29282e-06	0.259235	3.70042e-07
AC020916.1	ENSG00000267519	lncRNA	0.190521	0.000210415	0.259204	3.71289e-07
CTSS	ENSG00000163131	protein_coding	0.191033	0.000202149	0.259101	3.7541e-07
RNF212	ENSG00000178222	protein_coding	0.00429747	0.933986	0.259049	3.77494e-07
COL10A1	ENSG00000123500	protein_coding	0.15307	0.0029991	0.258995	3.79665e-07
GRK5	ENSG00000198873	protein_coding	0.232118	5.73232e-06	0.258918	3.82827e-07
COL23A1	ENSG00000050767	protein_coding	0.105086	0.0422464	0.258718	3.91054e-07
HSPA12B	ENSG00000132622	protein_coding	0.221464	1.54366e-05	0.258691	3.92205e-07
COL22A1	ENSG00000169436	protein_coding	0.0684704	0.18641	0.25865	3.93901e-07
CAVIN1	ENSG00000177469	protein_coding	0.190503	0.000210716	0.258631	3.94729e-07
FOXL1	ENSG00000176678	protein_coding	0.10948	0.0343008	0.258599	3.96076e-07
AL445183.2	ENSG00000235563	lncRNA	0.0361982	0.485224	0.258424	4.03536e-07
LINC02734	ENSG00000255382	lncRNA	0.296472	5.02734e-09	0.258357	4.06408e-07
IGHV4-34	ENSG00000211956	IG_V_gene	0.177686	0.000555858	0.25835	4.0671e-07
LINC02104	ENSG00000271334	lncRNA	0.122014	0.0182471	0.258339	4.07199e-07
SLA	ENSG00000155926	protein_coding	0.175347	0.000658899	0.258209	4.12887e-07
COL4A4	ENSG00000081052	protein_coding	0.17785	0.000549198	0.258106	4.17441e-07
LMCD1	ENSG00000071282	protein_coding	0.200521	9.4366e-05	0.258043	4.20264e-07
POU2F2	ENSG00000028277	protein_coding	0.10779	0.037192	0.25799	4.22621e-07
NHLRC4	ENSG00000257108	protein_coding	0.116984	0.0236629	0.257922	4.25713e-07
AKT3	ENSG00000117020	protein_coding	0.169571	0.000993885	0.257801	4.31194e-07
LEFTY2	ENSG00000143768	protein_coding	0.037296	0.472076	0.257706	4.35593e-07
LINC00839	ENSG00000185904	lncRNA	0.0390959	0.450948	0.257567	4.42076e-07
SERPINB8	ENSG00000166401	protein_coding	0.230941	6.41066e-06	0.257562	4.42322e-07
NDN	ENSG00000182636	protein_coding	0.11996	0.0203116	0.2574	4.49973e-07
TANC2	ENSG00000170921	protein_coding	0.0658793	0.203671	0.257336	4.5304e-07
CTSW	ENSG00000172543	protein_coding	0.160835	0.0018065	0.257247	4.57351e-07
PITPNM3	ENSG00000091622	protein_coding	0.121843	0.0184117	0.257218	4.58731e-07
MCOLN2	ENSG00000153898	protein_coding	0.0811205	0.117319	0.257216	4.58838e-07
SRL	ENSG00000185739	protein_coding	0.23235	5.60709e-06	0.257154	4.61896e-07
BNC2-AS1	ENSG00000234779	lncRNA	0.0394695	0.446629	0.257101	4.64493e-07
UCA1	ENSG00000214049	lncRNA	0.122037	0.0182253	0.257093	4.64853e-07
NFASC	ENSG00000163531	protein_coding	0.19823	0.000113801	0.25703	4.67975e-07
RAC2	ENSG00000128340	protein_coding	0.149057	0.00386295	0.256943	4.72318e-07
SCD5	ENSG00000145284	protein_coding	0.120848	0.0193957	0.256924	4.73272e-07
RHOJ	ENSG00000126785	protein_coding	0.212398	3.45521e-05	0.256887	4.7515e-07
IGLV4-60	ENSG00000211639	IG_V_gene	0.140138	0.00663802	0.256825	4.78262e-07
SERPINA11	ENSG00000186910	protein_coding	0.246777	1.35581e-06	0.256822	4.78429e-07
ODF2L	ENSG00000122417	protein_coding	0.126798	0.0141335	0.256793	4.79884e-07
AC116351.1	ENSG00000215246	lncRNA	0.0618559	0.232722	0.256744	4.82401e-07
FCGR1A	ENSG00000150337	protein_coding	0.141713	0.00604582	0.256585	4.90557e-07
AC080038.1	ENSG00000274565	lncRNA	0.0787891	0.128266	0.256521	4.93888e-07
SH2D3C	ENSG00000095370	protein_coding	0.184457	0.000335662	0.256452	4.97522e-07
IL2RG	ENSG00000147168	protein_coding	0.143629	0.00538928	0.256451	4.97582e-07
CNDP1	ENSG00000150656	protein_coding	0.187332	0.000269473	0.256363	5.02217e-07
IGHV3-33	ENSG00000211955	IG_V_gene	0.150085	0.00362259	0.256293	5.05942e-07
TREM1	ENSG00000124731	protein_coding	0.0751438	0.146948	0.256275	5.06927e-07
SERPINA3	ENSG00000196136	protein_coding	0.251311	8.51897e-07	0.256261	5.07673e-07
AC015911.7	ENSG00000267369	processed_pseudogene	0.17929	0.000494026	0.256189	5.11548e-07
RUBCNL	ENSG00000102445	protein_coding	0.109792	0.0337887	0.256165	5.12829e-07
SLITRK6	ENSG00000184564	protein_coding	0.225219	1.09464e-05	0.256157	5.13304e-07
EGR3	ENSG00000179388	protein_coding	0.260249	3.3194e-07	0.256127	5.14883e-07
LGALS3	ENSG00000131981	protein_coding	0.176026	0.000627322	0.25598	5.22963e-07
HHIPL1	ENSG00000182218	protein_coding	0.104977	0.0424618	0.255869	5.29112e-07
LILRB2	ENSG00000131042	protein_coding	0.197856	0.000117305	0.255832	5.31165e-07
MAP4K1	ENSG00000104814	protein_coding	0.137844	0.00759404	0.25576	5.35228e-07
GPR171	ENSG00000174946	protein_coding	0.164329	0.00142744	0.255738	5.36469e-07
LBH	ENSG00000213626	protein_coding	0.199681	0.000101094	0.255725	5.37212e-07
ATP2C2	ENSG00000064270	protein_coding	0.0469174	0.365571	0.255528	5.48487e-07
SERTAD1	ENSG00000197019	protein_coding	0.249638	1.01228e-06	0.255504	5.49903e-07
PTGS1	ENSG00000095303	protein_coding	0.117782	0.0227197	0.255476	5.51513e-07
ACTC1	ENSG00000159251	protein_coding	0.141433	0.00614753	0.255462	5.52338e-07
MAL	ENSG00000172005	protein_coding	0.123673	0.0167156	0.255389	5.56586e-07
P2RY6	ENSG00000171631	protein_coding	0.131871	0.0106834	0.255384	5.56894e-07
RASGRP2	ENSG00000068831	protein_coding	0.148313	0.00404608	0.255347	5.59064e-07
PRKCB	ENSG00000166501	protein_coding	0.151236	0.00336945	0.255199	5.67794e-07
TAX1BP3	ENSG00000213977	protein_coding	0.161388	0.00174092	0.255148	5.70885e-07
LINC02273	ENSG00000245954	lncRNA	0.134501	0.00920707	0.255063	5.75994e-07
PGF	ENSG00000119630	protein_coding	0.130257	0.0116898	0.25506	5.76156e-07
CD37	ENSG00000104894	protein_coding	0.162509	0.00161466	0.255054	5.76559e-07
FGR	ENSG00000000938	protein_coding	0.168467	0.00107361	0.254999	5.79863e-07
AC107294.1	ENSG00000272922	lncRNA	0.21238	3.46067e-05	0.25492	5.84701e-07
MAP3K5-AS1	ENSG00000234263	lncRNA	0.161449	0.00173383	0.254708	5.97858e-07
LINC01133	ENSG00000224259	lncRNA	0.104814	0.0427848	0.254616	6.03714e-07
IRF4	ENSG00000137265	protein_coding	0.0574608	0.267674	0.25459	6.05359e-07
TRAPPC3L	ENSG00000173626	protein_coding	0.157555	0.00224408	0.254574	6.06347e-07
CD8B	ENSG00000172116	protein_coding	0.0932851	0.0715547	0.25455	6.07877e-07
IGLV5-45	ENSG00000211650	IG_V_gene	0.125259	0.0153578	0.254488	6.11862e-07
POSTN	ENSG00000133110	protein_coding	0.143469	0.00544141	0.254436	6.1522e-07
HCK	ENSG00000101336	protein_coding	0.180224	0.00046106	0.254425	6.15918e-07
DLL1	ENSG00000198719	protein_coding	0.213864	3.04022e-05	0.254346	6.21049e-07
FANK1	ENSG00000203780	protein_coding	0.07559	0.144555	0.254314	6.23108e-07
RHOH	ENSG00000168421	protein_coding	0.108222	0.0364335	0.254265	6.26297e-07
SLC4A3	ENSG00000114923	protein_coding	0.0932029	0.071806	0.254165	6.32939e-07
SPN	ENSG00000197471	protein_coding	0.13857	0.00727887	0.254138	6.3469e-07
LDHB	ENSG00000111716	protein_coding	0.139868	0.0067446	0.254116	6.36155e-07
HLA-DOA	ENSG00000204252	protein_coding	0.169656	0.000988008	0.254034	6.41664e-07
LINC01914	ENSG00000234362	lncRNA	0.109885	0.033637	0.253925	6.49041e-07
VWA1	ENSG00000179403	protein_coding	0.221048	1.60296e-05	0.253872	6.52615e-07
SPI1	ENSG00000066336	protein_coding	0.174426	0.000704163	0.253834	6.55219e-07
LILRB3	ENSG00000204577	protein_coding	0.156653	0.00238031	0.253768	6.59793e-07
SLC4A10	ENSG00000144290	protein_coding	0.151383	0.00333833	0.253687	6.6535e-07
CACNA1C	ENSG00000151067	protein_coding	0.168946	0.0010383	0.253621	6.69948e-07
IL17RD	ENSG00000144730	protein_coding	0.0708782	0.171359	0.253587	6.72342e-07
ORAI2	ENSG00000160991	protein_coding	0.0997718	0.0538739	0.25352	6.77066e-07
AMHR2	ENSG00000135409	protein_coding	0.123727	0.0166671	0.253401	6.85553e-07
SLA2	ENSG00000101082	protein_coding	0.134834	0.00903412	0.253344	6.8962e-07
HIC1	ENSG00000177374	protein_coding	0.194414	0.000154719	0.253285	6.93909e-07
EIF4E3	ENSG00000163412	protein_coding	0.180459	0.000453089	0.253271	6.9489e-07
AP007216.2	ENSG00000260679	lncRNA	0.225213	1.09531e-05	0.253253	6.96254e-07
ISYNA1	ENSG00000105655	protein_coding	0.106401	0.0397205	0.253238	6.97322e-07
STX11	ENSG00000135604	protein_coding	0.222707	1.3785e-05	0.253202	6.99913e-07
AF064858.1	ENSG00000235888	lncRNA	0.136442	0.00823703	0.253019	7.13393e-07
SELE	ENSG00000007908	protein_coding	0.329046	6.81286e-11	0.252992	7.15434e-07
PTPRR	ENSG00000153233	protein_coding	0.123616	0.0167662	0.252799	7.29942e-07
NCF4	ENSG00000100365	protein_coding	0.161721	0.00170258	0.252762	7.32753e-07
ADAMDEC1	ENSG00000134028	protein_coding	0.0612599	0.237263	0.252714	7.36436e-07
LINC00239	ENSG00000258512	lncRNA	0.125721	0.0149804	0.252644	7.41814e-07
CAPN11	ENSG00000137225	protein_coding	0.219431	1.8548e-05	0.252641	7.42049e-07
DIO3OS	ENSG00000258498	lncRNA	0.134257	0.00933622	0.252635	7.42555e-07
MT1E	ENSG00000169715	protein_coding	0.304202	1.89896e-09	0.252594	7.45672e-07
ADCY5	ENSG00000173175	protein_coding	0.144622	0.00507486	0.252569	7.47685e-07
GIMAP7	ENSG00000179144	protein_coding	0.202134	8.26087e-05	0.252487	7.54045e-07
CNGA1	ENSG00000198515	protein_coding	0.201868	8.44463e-05	0.252434	7.58194e-07
SGK1	ENSG00000118515	protein_coding	0.234951	4.36952e-06	0.252404	7.60621e-07
IL16	ENSG00000172349	protein_coding	0.139604	0.00685031	0.252364	7.63729e-07
NEBL	ENSG00000078114	protein_coding	0.0593481	0.252248	0.252342	7.65529e-07
DAB2	ENSG00000153071	protein_coding	0.185692	0.00030555	0.252323	7.66995e-07
TSPAN11	ENSG00000110900	protein_coding	0.105057	0.0423029	0.252261	7.72003e-07
CLEC4A	ENSG00000111729	protein_coding	0.159652	0.00195435	0.252246	7.73144e-07
AC010776.2	ENSG00000267774	lncRNA	0.259391	3.63923e-07	0.252201	7.76842e-07
SNTG2	ENSG00000172554	protein_coding	0.113815	0.0277451	0.252157	7.80401e-07
LINC01215	ENSG00000271856	lncRNA	0.0878559	0.0897634	0.25192	7.998e-07
CERKL	ENSG00000188452	protein_coding	0.155759	0.00252268	0.25189	8.02311e-07
IGHV3-64	ENSG00000223648	IG_V_gene	0.1253	0.0153236	0.251859	8.04849e-07
HRC	ENSG00000130528	protein_coding	0.148383	0.00402842	0.251764	8.12878e-07
HAL	ENSG00000084110	protein_coding	0.226837	9.42288e-06	0.251751	8.13903e-07
HCAR2	ENSG00000182782	protein_coding	0.100522	0.0520866	0.251696	8.18621e-07
LTC4S	ENSG00000213316	protein_coding	0.205807	6.07692e-05	0.251688	8.19281e-07
MAP1B	ENSG00000131711	protein_coding	0.148499	0.00399958	0.251565	8.29747e-07
VASH1	ENSG00000071246	protein_coding	0.149315	0.00380127	0.25155	8.31049e-07
C1QC	ENSG00000159189	protein_coding	0.201247	8.88901e-05	0.251525	8.33244e-07
PEAK3	ENSG00000188305	protein_coding	0.147094	0.00436273	0.251515	8.34125e-07
XYLT1	ENSG00000103489	protein_coding	0.108257	0.036372	0.251449	8.39802e-07
SOX7	ENSG00000171056	protein_coding	0.222082	1.45938e-05	0.251304	8.5252e-07
RUNX2	ENSG00000124813	protein_coding	0.0873417	0.0916652	0.251275	8.55114e-07
CALHM5	ENSG00000178033	protein_coding	0.166772	0.00120742	0.251075	8.72906e-07
KIRREL1	ENSG00000183853	protein_coding	0.166842	0.0012016	0.250995	8.8018e-07
RASA3	ENSG00000185989	protein_coding	0.156054	0.00247491	0.250995	8.80221e-07
CADM3	ENSG00000162706	protein_coding	0.144201	0.00520596	0.250958	8.83595e-07
SOCAR	ENSG00000240350	lncRNA	0.137476	0.00775839	0.250919	8.87173e-07
ANKRD44-AS1	ENSG00000231621	lncRNA	0.151967	0.00321712	0.250898	8.89073e-07
CLSTN2	ENSG00000158258	protein_coding	0.129665	0.0120798	0.250883	8.90469e-07
ZBP1	ENSG00000124256	protein_coding	0.0701988	0.175511	0.250857	8.92843e-07
PLCB4	ENSG00000101333	protein_coding	0.0809388	0.118145	0.25085	8.93499e-07
SYNPO2	ENSG00000172403	protein_coding	0.246247	1.4307e-06	0.250824	8.95921e-07
KCNAB2	ENSG00000069424	protein_coding	0.222459	1.41007e-05	0.250778	9.00132e-07
LINC01679	ENSG00000237989	lncRNA	0.222924	1.35146e-05	0.250726	9.04971e-07
LOXL1-AS1	ENSG00000261801	lncRNA	0.0655405	0.206011	0.250642	9.12879e-07
NOG	ENSG00000183691	protein_coding	0.0926179	0.0736155	0.250552	9.21392e-07
LILRB1	ENSG00000104972	protein_coding	0.169517	0.000997659	0.25052	9.24426e-07
MYOM1	ENSG00000101605	protein_coding	0.224343	1.18674e-05	0.250277	9.47912e-07
ATG9B	ENSG00000181652	protein_coding	0.0831294	0.108484	0.250173	9.58113e-07
LINC02285	ENSG00000259004	lncRNA	0.144342	0.00516184	0.250067	9.68573e-07
ELN	ENSG00000049540	protein_coding	0.226471	9.7486e-06	0.250036	9.71671e-07
PRTG	ENSG00000166450	protein_coding	0.066304	0.200765	0.249931	9.82264e-07
DUSP4	ENSG00000120875	protein_coding	0.0718033	0.165823	0.249915	9.83903e-07
HCG11	ENSG00000228223	lncRNA	0.227162	9.14235e-06	0.249854	9.90121e-07
LAT2	ENSG00000086730	protein_coding	0.115825	0.0250909	0.249788	9.96824e-07
CST6	ENSG00000175315	protein_coding	0.156316	0.00243304	0.249787	9.96908e-07
LAMA4-AS1	ENSG00000226440	lncRNA	0.154	0.00282581	0.249678	1.00815e-06
CCDC74A	ENSG00000163040	protein_coding	0.0980976	0.0580473	0.249622	1.014e-06
HSPB7	ENSG00000173641	protein_coding	0.121388	0.0188563	0.249602	1.01601e-06
KCNA5	ENSG00000130037	protein_coding	0.194613	0.000152284	0.249477	1.02916e-06
FAM99B	ENSG00000205865	lncRNA	0.222489	1.4063e-05	0.249471	1.02985e-06
P2RX5	ENSG00000083454	protein_coding	0.117205	0.0233981	0.249351	1.04263e-06
DKK2	ENSG00000155011	protein_coding	0.121205	0.0190375	0.249327	1.04512e-06
HCST	ENSG00000126264	protein_coding	0.173333	0.000761574	0.249302	1.04788e-06
LINC02884	ENSG00000231246	lncRNA	0.223469	1.28584e-05	0.249294	1.04872e-06
AL049555.1	ENSG00000261116	lncRNA	0.0948808	0.0668171	0.249245	1.05397e-06
ZDBF2	ENSG00000204186	protein_coding	0.108971	0.0351512	0.249076	1.07237e-06
FPR3	ENSG00000187474	protein_coding	0.197831	0.000117542	0.248991	1.08184e-06
CD33	ENSG00000105383	protein_coding	0.161093	0.00177559	0.248876	1.09457e-06
AC020659.1	ENSG00000174171	lncRNA	0.147137	0.00435134	0.24878	1.10544e-06
RNU4-62P	ENSG00000222057	snRNA	0.183926	0.000349432	0.248739	1.11009e-06
WT1	ENSG00000184937	protein_coding	0.142671	0.00570886	0.248656	1.11959e-06
RPS6KA6	ENSG00000072133	protein_coding	0.0673259	0.193897	0.248551	1.13167e-06
CD79B	ENSG00000007312	protein_coding	0.138902	0.00713877	0.248403	1.14893e-06
MEI1	ENSG00000167077	protein_coding	0.110569	0.0325408	0.248357	1.15428e-06
CCL4	ENSG00000275302	protein_coding	0.199007	0.000106819	0.248248	1.1672e-06
TMEM273	ENSG00000204161	protein_coding	0.104099	0.0442287	0.248224	1.17007e-06
TNC	ENSG00000041982	protein_coding	0.164702	0.00139162	0.248217	1.17095e-06
DLGAP2	ENSG00000198010	protein_coding	0.113041	0.0288302	0.248137	1.18055e-06
PF4V1	ENSG00000109272	protein_coding	0.156397	0.00242031	0.248084	1.18694e-06
PRKX	ENSG00000183943	protein_coding	0.145516	0.00480616	0.24799	1.19836e-06
PRSS23	ENSG00000150687	protein_coding	0.198677	0.00010973	0.24798	1.19959e-06
CD72	ENSG00000137101	protein_coding	0.172622	0.0008012	0.247934	1.2053e-06
PZP	ENSG00000126838	protein_coding	0.299965	3.24949e-09	0.247921	1.20683e-06
MPEG1	ENSG00000197629	protein_coding	0.206377	5.79119e-05	0.24789	1.21062e-06
IL12RB1	ENSG00000096996	protein_coding	0.127883	0.0133223	0.247792	1.2228e-06
NSG1	ENSG00000168824	protein_coding	0.135182	0.0088557	0.247764	1.22633e-06
GPX8	ENSG00000164294	protein_coding	0.126322	0.0145027	0.247656	1.23987e-06
TRBC1	ENSG00000211751	TR_C_gene	0.113205	0.0285976	0.247636	1.24241e-06
LIPE-AS1	ENSG00000213904	lncRNA	0.0846607	0.102109	0.247581	1.24938e-06
VAV1	ENSG00000141968	protein_coding	0.140059	0.00666895	0.24753	1.25591e-06
RET	ENSG00000165731	protein_coding	0.185602	0.000307674	0.247522	1.25697e-06
LINC01943	ENSG00000280721	lncRNA	0.120454	0.019798	0.247512	1.25825e-06
EVI2B	ENSG00000185862	protein_coding	0.176583	0.000602429	0.247429	1.26888e-06
PLAUR	ENSG00000011422	protein_coding	0.14759	0.00423131	0.247314	1.2838e-06
LIFR	ENSG00000113594	protein_coding	0.273222	7.93253e-08	0.247295	1.28632e-06
PRKAR1B-AS1	ENSG00000237181	lncRNA	0.127475	0.0136221	0.247289	1.28713e-06
ARL4C	ENSG00000188042	protein_coding	0.164555	0.00140564	0.247225	1.29548e-06
CD3D	ENSG00000167286	protein_coding	0.134857	0.00902211	0.247196	1.29929e-06
KCNQ5	ENSG00000185760	protein_coding	-0.00220418	0.966113	0.247126	1.30857e-06
CHRDL1	ENSG00000101938	protein_coding	0.0681398	0.18855	0.247105	1.31147e-06
UROC1	ENSG00000159650	protein_coding	0.23112	6.30246e-06	0.247076	1.31531e-06
ALOX5AP	ENSG00000132965	protein_coding	0.141412	0.00615527	0.246945	1.33289e-06
EPS8L1	ENSG00000131037	protein_coding	0.0641645	0.215715	0.246943	1.33317e-06
ARHGAP23	ENSG00000275832	protein_coding	0.200834	9.19674e-05	0.246912	1.33737e-06
IGSF6	ENSG00000140749	protein_coding	0.166353	0.00124279	0.24686	1.34449e-06
ZFPM2	ENSG00000169946	protein_coding	0.230724	6.54366e-06	0.246803	1.35231e-06
NCKAP1L	ENSG00000123338	protein_coding	0.151981	0.00321429	0.246626	1.37683e-06
ANKRD55	ENSG00000164512	protein_coding	0.226178	1.00178e-05	0.246606	1.37961e-06
HID1	ENSG00000167861	protein_coding	0.119934	0.0203393	0.246577	1.38358e-06
CD3G	ENSG00000160654	protein_coding	0.0959588	0.0637645	0.246443	1.4025e-06
FHOD1	ENSG00000135723	protein_coding	0.143212	0.00552643	0.246318	1.42044e-06
AC015819.1	ENSG00000273669	lncRNA	0.161655	0.0017101	0.246286	1.42509e-06
ICAM2	ENSG00000108622	protein_coding	0.145442	0.00482774	0.246251	1.43011e-06
ARAP3	ENSG00000120318	protein_coding	0.185275	0.000315428	0.246251	1.43015e-06
AC243960.3	ENSG00000268355	lncRNA	0.136221	0.00834251	0.246192	1.43867e-06
NRK	ENSG00000123572	protein_coding	0.104971	0.0424729	0.246149	1.44499e-06
PTPRZ1	ENSG00000106278	protein_coding	0.0788373	0.128032	0.246087	1.45404e-06
PNRC1	ENSG00000146278	protein_coding	0.234291	4.65651e-06	0.246082	1.4548e-06
MB21D2	ENSG00000180611	protein_coding	0.135802	0.00854631	0.246053	1.45906e-06
S100P	ENSG00000163993	protein_coding	0.163019	0.0015601	0.24598	1.46995e-06
CCR2	ENSG00000121807	protein_coding	0.15055	0.00351834	0.245939	1.47602e-06
IGKV3D-11	ENSG00000211632	IG_V_gene	0.158962	0.00204571	0.245774	1.5008e-06
MYO10	ENSG00000145555	protein_coding	0.142684	0.00570441	0.245654	1.51911e-06
PDX1	ENSG00000139515	protein_coding	0.0275673	0.595112	0.245579	1.53068e-06
IPCEF1	ENSG00000074706	protein_coding	0.0895865	0.0835944	0.245579	1.53074e-06
HK3	ENSG00000160883	protein_coding	0.184102	0.000344812	0.245541	1.53649e-06
MTUS2	ENSG00000132938	protein_coding	0.0604667	0.243402	0.245509	1.54153e-06
MATK	ENSG00000007264	protein_coding	0.168292	0.00108677	0.24548	1.54609e-06
CFTR	ENSG00000001626	protein_coding	0.17819	0.000535675	0.245471	1.54742e-06
FAM153B	ENSG00000182230	protein_coding	0.0754842	0.14512	0.24542	1.55537e-06
LNCOG	ENSG00000257219	lncRNA	0.11223	0.030005	0.245391	1.56004e-06
PLA2G4A	ENSG00000116711	protein_coding	0.108602	0.0357776	0.245276	1.57826e-06
SYT10	ENSG00000110975	protein_coding	0.157195	0.00229756	0.24527	1.57916e-06
KYNU	ENSG00000115919	protein_coding	0.16761	0.00113942	0.245089	1.60819e-06
KCNK13	ENSG00000152315	protein_coding	0.102636	0.0473138	0.244931	1.63407e-06
HAO2	ENSG00000116882	protein_coding	0.258628	3.94852e-07	0.2449	1.63918e-06
SLAMF1	ENSG00000117090	protein_coding	0.12865	0.0127742	0.24489	1.64081e-06
PTGER4	ENSG00000171522	protein_coding	0.141195	0.00623501	0.244865	1.64494e-06
CHST3	ENSG00000122863	protein_coding	0.143417	0.00545866	0.244825	1.65157e-06
ZEB2-AS1	ENSG00000238057	lncRNA	0.127661	0.0134851	0.24482	1.6525e-06
LINC02519	ENSG00000226194	lncRNA	0.164541	0.00140699	0.244813	1.65359e-06
IGHV1OR15-9	ENSG00000188403	IG_V_gene	0.15763	0.00223307	0.244711	1.67068e-06
FGF23	ENSG00000118972	protein_coding	0.157675	0.00222649	0.244615	1.68685e-06
CD53	ENSG00000143119	protein_coding	0.175342	0.00065917	0.24455	1.69798e-06
IGLV4-3	ENSG00000211672	IG_V_gene	0.142504	0.0057664	0.244527	1.7018e-06
IGHV3-30	ENSG00000270550	IG_V_gene	0.136564	0.008179	0.244418	1.72058e-06
BRINP2	ENSG00000198797	protein_coding	0.165521	0.0013159	0.244385	1.72625e-06
DUOX2	ENSG00000140279	protein_coding	0.0552218	0.286795	0.244342	1.73385e-06
UCP2	ENSG00000175567	protein_coding	0.162093	0.00166055	0.244337	1.73474e-06
EVI2A	ENSG00000126860	protein_coding	0.154428	0.00274919	0.244292	1.74259e-06
CSF1R	ENSG00000182578	protein_coding	0.188428	0.000247621	0.244247	1.75039e-06
LCP1	ENSG00000136167	protein_coding	0.171731	0.00085359	0.244228	1.75374e-06
AL390755.1	ENSG00000275830	lncRNA	0.136478	0.00821968	0.244224	1.75438e-06
CDA	ENSG00000158825	protein_coding	0.21423	2.944e-05	0.244221	1.75491e-06
MSC	ENSG00000178860	protein_coding	0.099769	0.0538808	0.244007	1.7931e-06
SCML4	ENSG00000146285	protein_coding	0.106991	0.0386294	0.243903	1.81192e-06
EFCC1	ENSG00000114654	protein_coding	0.165732	0.00129697	0.243894	1.81346e-06
TMEM121	ENSG00000184986	protein_coding	0.122525	0.0177626	0.243875	1.81688e-06
SOCS1	ENSG00000185338	protein_coding	0.235475	4.15417e-06	0.24387	1.81793e-06
TCHH	ENSG00000159450	protein_coding	0.0750104	0.147668	0.243673	1.85403e-06
RAB34	ENSG00000109113	protein_coding	0.110598	0.0324945	0.243653	1.85781e-06
ARL14	ENSG00000179674	protein_coding	0.0916481	0.0766965	0.243601	1.86751e-06
BTBD16	ENSG00000138152	protein_coding	0.18273	0.000382389	0.243556	1.8759e-06
IGKV1D-13	ENSG00000276566	IG_V_gene	0.16871	0.00105556	0.24355	1.87706e-06
F3	ENSG00000117525	protein_coding	0.20838	4.88534e-05	0.243487	1.88896e-06
OSBPL5	ENSG00000021762	protein_coding	0.146958	0.00439962	0.243438	1.89817e-06
RAB7B	ENSG00000276600	protein_coding	0.150031	0.00363484	0.243433	1.89917e-06
WSCD2	ENSG00000075035	protein_coding	0.10281	0.0469372	0.243271	1.93024e-06
JPH4	ENSG00000092051	protein_coding	0.0966522	0.0618623	0.243156	1.95253e-06
IGHV3OR16-8	ENSG00000271130	IG_V_gene	0.145949	0.00468067	0.243052	1.97286e-06
RPL29P19	ENSG00000224594	processed_pseudogene	0.120334	0.019921	0.242991	1.98502e-06
JAG2	ENSG00000184916	protein_coding	0.117418	0.0231465	0.242955	1.99217e-06
DSE	ENSG00000111817	protein_coding	0.199347	0.000103893	0.242872	2.00866e-06
HDAC9	ENSG00000048052	protein_coding	0.0873744	0.0915431	0.24278	2.02719e-06
AC134312.5	ENSG00000261327	lncRNA	0.0632415	0.222404	0.242754	2.03246e-06
IP6K3	ENSG00000161896	protein_coding	0.165948	0.00127787	0.242751	2.03314e-06
IGF1R	ENSG00000140443	protein_coding	0.0845808	0.102434	0.242714	2.04073e-06
LAMP5	ENSG00000125869	protein_coding	0.0635224	0.220353	0.242683	2.04701e-06
CR2	ENSG00000117322	protein_coding	0.0472505	0.362174	0.24264	2.05567e-06
BDKRB2	ENSG00000168398	protein_coding	0.126731	0.0141844	0.242546	2.07504e-06
FLT4	ENSG00000037280	protein_coding	0.224364	1.18445e-05	0.242485	2.08775e-06
OR11Q1P	ENSG00000237650	unprocessed_pseudogene	0.0590455	0.254679	0.242468	2.09138e-06
FAM177B	ENSG00000197520	protein_coding	0.194441	0.000154387	0.242421	2.1012e-06
ZEB2	ENSG00000169554	protein_coding	0.180453	0.000453277	0.242367	2.11237e-06
STAT4	ENSG00000138378	protein_coding	0.130072	0.0118105	0.242362	2.11343e-06
IGHV1-3	ENSG00000211935	IG_V_gene	0.0618855	0.232498	0.242336	2.11896e-06
CCL3	ENSG00000277632	protein_coding	0.210781	3.97503e-05	0.242317	2.12311e-06
SPART	ENSG00000133104	protein_coding	0.184146	0.000343661	0.242283	2.1301e-06
RNF180	ENSG00000164197	protein_coding	0.215114	2.72386e-05	0.242201	2.14764e-06
IGHV3-66	ENSG00000211972	IG_V_gene	0.0827405	0.110152	0.242193	2.1493e-06
KCNG1	ENSG00000026559	protein_coding	0.0811557	0.11716	0.242046	2.18094e-06
ERMN	ENSG00000136541	protein_coding	0.0637757	0.218514	0.242002	2.19061e-06
CXorf21	ENSG00000120280	protein_coding	0.143761	0.00534643	0.242001	2.1908e-06
SNAI3	ENSG00000185669	protein_coding	0.152529	0.00310419	0.241898	2.2134e-06
HID1-AS1	ENSG00000263586	lncRNA	0.278583	4.29343e-08	0.241782	2.239e-06
TMEM200A	ENSG00000164484	protein_coding	0.121886	0.0183701	0.241774	2.24073e-06
SLC7A8	ENSG00000092068	protein_coding	0.137663	0.00767424	0.241675	2.26287e-06
SLC44A2	ENSG00000129353	protein_coding	0.129024	0.0125146	0.241632	2.27274e-06
MORN3	ENSG00000139714	protein_coding	0.114444	0.0268903	0.241629	2.27343e-06
SERPINA1	ENSG00000197249	protein_coding	0.20726	5.37385e-05	0.241593	2.28156e-06
P4HA3	ENSG00000149380	protein_coding	0.147759	0.00418727	0.241583	2.28363e-06
GPR183	ENSG00000169508	protein_coding	0.176214	0.000618813	0.241394	2.32687e-06
FCN1	ENSG00000085265	protein_coding	0.227268	9.05178e-06	0.241384	2.3292e-06
SAMD14	ENSG00000167100	protein_coding	0.165058	0.00135824	0.241356	2.33567e-06
TAGAP	ENSG00000164691	protein_coding	0.156537	0.00239831	0.241333	2.34099e-06
AMIGO2	ENSG00000139211	protein_coding	0.125704	0.0149943	0.241171	2.37887e-06
IGHV2-5	ENSG00000211937	IG_V_gene	0.128764	0.0126949	0.24115	2.38399e-06
SIGLEC1	ENSG00000088827	protein_coding	0.198946	0.000107353	0.241129	2.38895e-06
CLNK	ENSG00000109684	protein_coding	0.0645432	0.213012	0.241089	2.39844e-06
AC079466.1	ENSG00000266976	lncRNA	0.176387	0.000611074	0.241054	2.40682e-06
AC007298.2	ENSG00000257878	lncRNA	0.129241	0.0123653	0.240979	2.42473e-06
MARCHF3	ENSG00000173926	protein_coding	0.0988297	0.0561905	0.240919	2.43917e-06
OTOAP1	ENSG00000257838	transcribed_unprocessed_pseudogene	0.18909	0.000235229	0.24084	2.45812e-06
CD86	ENSG00000114013	protein_coding	0.156316	0.00243298	0.24075	2.4802e-06
INKA1	ENSG00000185614	protein_coding	0.135922	0.00848748	0.240673	2.49906e-06
PTPN13	ENSG00000163629	protein_coding	0.124599	0.0159102	0.240623	2.51145e-06
TARID	ENSG00000227954	lncRNA	0.0178657	0.730562	0.240617	2.51296e-06
ANO3	ENSG00000134343	protein_coding	0.111294	0.031413	0.240568	2.52537e-06
RNU1-47P	ENSG00000199836	snRNA	0.234864	4.40629e-06	0.240558	2.52762e-06
AC008555.4	ENSG00000271109	lncRNA	0.0753541	0.145816	0.24055	2.52984e-06
TESPA1	ENSG00000135426	protein_coding	0.0953311	0.0655276	0.240527	2.53559e-06
LILRA1	ENSG00000104974	protein_coding	0.202835	7.79361e-05	0.240458	2.55283e-06
CCNP	ENSG00000105219	protein_coding	0.135387	0.00875226	0.240409	2.56535e-06
GPR18	ENSG00000125245	protein_coding	0.0737664	0.154522	0.240333	2.58459e-06
MYOZ2	ENSG00000172399	protein_coding	0.0192471	0.710631	0.240316	2.58881e-06
CAMK4	ENSG00000152495	protein_coding	0.122405	0.0178758	0.240278	2.59851e-06
IGHV3-20	ENSG00000211946	IG_V_gene	0.0983734	0.0573418	0.240215	2.61476e-06
CYYR1	ENSG00000166265	protein_coding	0.236959	3.59752e-06	0.240206	2.61704e-06
PRSS22	ENSG00000005001	protein_coding	0.0944486	0.0680742	0.240179	2.62418e-06
ALKAL1	ENSG00000196711	protein_coding	0.173798	0.000736642	0.240114	2.64097e-06
FMNL3	ENSG00000161791	protein_coding	0.131976	0.0106207	0.240096	2.64568e-06
PLGLB1	ENSG00000183281	protein_coding	0.177086	0.00058077	0.239857	2.70888e-06
ADGRE1	ENSG00000174837	protein_coding	0.116137	0.024699	0.239821	2.71844e-06
LINC02762	ENSG00000250303	lncRNA	0.160695	0.00182344	0.239796	2.72521e-06
CDH19	ENSG00000071991	protein_coding	0.104116	0.0441954	0.239656	2.76296e-06
ISG20	ENSG00000172183	protein_coding	0.160299	0.00187224	0.239646	2.76576e-06
NRIP2	ENSG00000053702	protein_coding	0.130095	0.0117955	0.239642	2.76664e-06
KLF8	ENSG00000102349	protein_coding	0.143846	0.00531926	0.239596	2.77928e-06
LINC02084	ENSG00000272282	lncRNA	0.101492	0.0498483	0.239564	2.78798e-06
SLITRK4	ENSG00000179542	protein_coding	0.0940592	0.0692232	0.239564	2.78816e-06
HLA-DQB1	ENSG00000179344	protein_coding	0.18615	0.000295043	0.239557	2.79003e-06
AC092384.2	ENSG00000259881	lncRNA	0.212124	3.53844e-05	0.239526	2.79855e-06
LAIR1	ENSG00000167613	protein_coding	0.130776	0.0113578	0.239515	2.80164e-06
GIPC3	ENSG00000179855	protein_coding	0.180097	0.00046542	0.239452	2.81895e-06
RCVRN	ENSG00000109047	protein_coding	0.158404	0.00212237	0.239371	2.84136e-06
NME5	ENSG00000112981	protein_coding	0.103607	0.0452476	0.239349	2.84766e-06
CDCP1	ENSG00000163814	protein_coding	0.0714677	0.167815	0.23932	2.85581e-06
AC018647.1	ENSG00000227544	lncRNA	0.220158	1.73735e-05	0.239303	2.86044e-06
ITGB2	ENSG00000160255	protein_coding	0.15903	0.00203649	0.239183	2.89437e-06
PLXDC2	ENSG00000120594	protein_coding	0.163861	0.00147365	0.239183	2.8945e-06
CETP	ENSG00000087237	protein_coding	0.279521	3.85129e-08	0.239135	2.9081e-06
NR4A1AS	ENSG00000259884	lncRNA	0.240206	2.61711e-06	0.239083	2.92294e-06
IGKV1-39	ENSG00000242371	IG_V_gene	0.0739302	0.153606	0.239071	2.92633e-06
SPINK1	ENSG00000164266	protein_coding	0.18019	0.000462216	0.239016	2.9424e-06
LINC01480	ENSG00000270164	lncRNA	0.109472	0.0343138	0.23898	2.95271e-06
FCGR1B	ENSG00000198019	protein_coding	0.0971335	0.0605696	0.238967	2.95651e-06
GPR55	ENSG00000135898	protein_coding	0.061237	0.237439	0.23893	2.96722e-06
B3GNT7	ENSG00000156966	protein_coding	0.147917	0.00414671	0.23884	2.99352e-06
GAS7	ENSG00000007237	protein_coding	0.121949	0.0183097	0.238839	2.99379e-06
AC107294.3	ENSG00000273403	lncRNA	0.244716	1.66977e-06	0.238796	3.00645e-06
PYHIN1	ENSG00000163564	protein_coding	0.116573	0.024161	0.238746	3.02133e-06
LINC01993	ENSG00000204277	lncRNA	0.135326	0.00878319	0.238721	3.02868e-06
GATA5	ENSG00000130700	protein_coding	0.122763	0.0175408	0.238711	3.03181e-06
CHST8	ENSG00000124302	protein_coding	0.0652942	0.207724	0.238623	3.05805e-06
CXCR4	ENSG00000121966	protein_coding	0.173999	0.00072608	0.238608	3.06243e-06
IER2	ENSG00000160888	protein_coding	0.212205	3.51364e-05	0.238555	3.07851e-06
STEAP4	ENSG00000127954	protein_coding	0.326459	9.77415e-11	0.238541	3.08266e-06
IGFBP4	ENSG00000141753	protein_coding	0.196759	0.000128192	0.238495	3.09654e-06
SLPI	ENSG00000124107	protein_coding	0.223978	1.22713e-05	0.23844	3.11328e-06
ANKRD1	ENSG00000148677	protein_coding	0.167111	0.0011795	0.238407	3.12334e-06
IGHV3-19	ENSG00000253883	IG_V_pseudogene	0.15361	0.00289725	0.238247	3.17261e-06
CD300E	ENSG00000186407	protein_coding	0.240638	2.50773e-06	0.23822	3.18096e-06
F9	ENSG00000101981	protein_coding	0.262422	2.62556e-07	0.238204	3.18585e-06
SELENOW	ENSG00000178980	protein_coding	0.15143	0.00332841	0.238107	3.21619e-06
RASL10A	ENSG00000100276	protein_coding	0.135147	0.00887355	0.238054	3.233e-06
DUSP26	ENSG00000133878	protein_coding	0.0974353	0.0597706	0.237992	3.2528e-06
RGS2	ENSG00000116741	protein_coding	0.1409	0.00634527	0.237953	3.26502e-06
TMC6	ENSG00000141524	protein_coding	0.0951102	0.0661577	0.237842	3.30069e-06
KIF19	ENSG00000196169	protein_coding	0.199059	0.000106366	0.237825	3.30623e-06
S100B	ENSG00000160307	protein_coding	0.129494	0.0121944	0.237815	3.30933e-06
OR51E1	ENSG00000180785	protein_coding	0.141391	0.00616282	0.237747	3.33132e-06
ALLC	ENSG00000151360	protein_coding	0.0416143	0.422301	0.237744	3.33242e-06
TTC39C-AS1	ENSG00000264745	lncRNA	0.142001	0.0059426	0.237707	3.3444e-06
B3GALT4	ENSG00000235863	protein_coding	0.131906	0.0106625	0.237655	3.36148e-06
TRIM40	ENSG00000204614	protein_coding	0.164628	0.00139872	0.237555	3.39443e-06
NCAM1	ENSG00000149294	protein_coding	0.0641081	0.216119	0.237535	3.40109e-06
SYT12	ENSG00000173227	protein_coding	0.156677	0.00237651	0.237528	3.40334e-06
FOSB	ENSG00000125740	protein_coding	0.297154	4.61928e-09	0.237475	3.42097e-06
FZD10-AS1	ENSG00000250208	lncRNA	0.0320257	0.53695	0.237472	3.42205e-06
CTSK	ENSG00000143387	protein_coding	0.12884	0.0126417	0.237436	3.43407e-06
LEFTY1	ENSG00000243709	protein_coding	0.0954853	0.0650909	0.237388	3.45016e-06
S100A11	ENSG00000163191	protein_coding	0.136145	0.00837945	0.237357	3.46074e-06
ESRP1	ENSG00000104413	protein_coding	0.0343759	0.507479	0.237258	3.49411e-06
RNASE1	ENSG00000129538	protein_coding	0.181548	0.000417779	0.23715	3.53104e-06
RAB27A	ENSG00000069974	protein_coding	0.174986	0.000676346	0.237104	3.54684e-06
ATOH8	ENSG00000168874	protein_coding	0.299588	3.4071e-09	0.237024	3.57483e-06
BEX4	ENSG00000102409	protein_coding	0.115633	0.0253344	0.236917	3.61203e-06
LINC01013	ENSG00000228495	lncRNA	0.096376	0.0626142	0.236847	3.63674e-06
TC2N	ENSG00000165929	protein_coding	0.117707	0.0228076	0.236786	3.65841e-06
MFSD6L	ENSG00000185156	protein_coding	0.0911849	0.0782046	0.236749	3.67155e-06
AC105285.1	ENSG00000245213	lncRNA	0.0587043	0.257439	0.236682	3.69568e-06
AC002480.1	ENSG00000232759	lncRNA	0.0353782	0.495173	0.236629	3.71459e-06
VAX2	ENSG00000116035	protein_coding	0.0493358	0.341353	0.236627	3.71555e-06
CD248	ENSG00000174807	protein_coding	0.148941	0.00389116	0.236607	3.72249e-06
SIGLEC11	ENSG00000161640	protein_coding	0.219669	1.81556e-05	0.236517	3.75528e-06
PBX4	ENSG00000105717	protein_coding	0.0989667	0.0558486	0.236354	3.8151e-06
C10orf90	ENSG00000154493	protein_coding	0.0119793	0.817391	0.236345	3.81847e-06
SLFN11	ENSG00000172716	protein_coding	0.143417	0.00545847	0.236336	3.82176e-06
PHETA2	ENSG00000177096	protein_coding	0.121347	0.0188964	0.23614	3.89523e-06
LINC00310	ENSG00000227456	lncRNA	0.130511	0.0115261	0.236111	3.9062e-06
SMAD5-AS1	ENSG00000164621	lncRNA	0.168338	0.00108328	0.236093	3.913e-06
FCHO1	ENSG00000130475	protein_coding	0.051462	0.320927	0.236072	3.92086e-06
IFI44L	ENSG00000137959	protein_coding	0.191491	0.000195005	0.236024	3.9392e-06
CARMN	ENSG00000249669	lncRNA	0.0354787	0.493947	0.236014	3.94305e-06
AC005041.1	ENSG00000159239	protein_coding	0.0718365	0.165627	0.235985	3.9542e-06
LCP2	ENSG00000043462	protein_coding	0.16306	0.00155574	0.235982	3.95525e-06
GNA15	ENSG00000060558	protein_coding	0.153165	0.00298089	0.235893	3.98949e-06
COL12A1	ENSG00000111799	protein_coding	0.153557	0.00290718	0.235851	4.00565e-06
OSM	ENSG00000099985	protein_coding	0.160618	0.00183283	0.235849	4.00636e-06
AL390726.4	ENSG00000273036	transcribed_processed_pseudogene	0.085821	0.0974787	0.235848	4.00698e-06
WDR86-AS1	ENSG00000243836	lncRNA	0.09759	0.0593641	0.235822	4.01684e-06
LINC01303	ENSG00000250548	lncRNA	0.0544056	0.29399	0.23576	4.0413e-06
S1PR2	ENSG00000267534	protein_coding	0.147085	0.00436536	0.235717	4.0581e-06
CYP4F35P	ENSG00000265787	transcribed_unprocessed_pseudogene	0.0893871	0.0842872	0.235673	4.0752e-06
SLC45A4	ENSG00000022567	protein_coding	0.0986857	0.0565517	0.23567	4.0766e-06
CRCT1	ENSG00000169509	protein_coding	0.144031	0.00525991	0.235601	4.10362e-06
MFSD2A	ENSG00000168389	protein_coding	0.261722	2.83218e-07	0.2356	4.10428e-06
FJX1	ENSG00000179431	protein_coding	0.132725	0.0101828	0.235587	4.10938e-06
SYTL3	ENSG00000164674	protein_coding	0.154984	0.00265229	0.235587	4.10957e-06
KCNS3	ENSG00000170745	protein_coding	0.141596	0.00608791	0.235579	4.11267e-06
NKILA	ENSG00000278709	lncRNA	0.0958835	0.0639738	0.235551	4.1237e-06
C8orf48	ENSG00000164743	protein_coding	0.0817769	0.114372	0.235387	4.1896e-06
PTPN7	ENSG00000143851	protein_coding	0.103122	0.0462692	0.235386	4.18988e-06
SLC14A2-AS1	ENSG00000267097	lncRNA	0.0377787	0.466357	0.235373	4.19529e-06
LSP1	ENSG00000130592	protein_coding	0.140359	0.00655186	0.235368	4.19713e-06
TMEM88	ENSG00000167874	protein_coding	0.243632	1.86182e-06	0.235353	4.20318e-06
AVPR1A	ENSG00000166148	protein_coding	0.214687	2.82837e-05	0.235349	4.20508e-06
HOPX	ENSG00000171476	protein_coding	0.118773	0.0215957	0.235343	4.20737e-06
HLA-DPA1	ENSG00000231389	protein_coding	0.200295	9.61376e-05	0.235339	4.20886e-06
CYBRD1	ENSG00000071967	protein_coding	0.21234	3.47287e-05	0.235299	4.22549e-06
ADAP1	ENSG00000105963	protein_coding	0.0611536	0.23808	0.235298	4.22587e-06
FCRL1	ENSG00000163534	protein_coding	0.0317459	0.540514	0.235293	4.22762e-06
EBI3	ENSG00000105246	protein_coding	0.172866	0.000787396	0.235283	4.23186e-06
FAM78A	ENSG00000126882	protein_coding	0.131134	0.0111334	0.235166	4.27993e-06
GAS1RR	ENSG00000226237	lncRNA	0.173209	0.00076836	0.23514	4.29062e-06
AC110995.1	ENSG00000236120	lncRNA	0.153127	0.00298815	0.235137	4.29178e-06
PRDM6	ENSG00000061455	protein_coding	0.10818	0.0365071	0.234983	4.35637e-06
FAM153A	ENSG00000170074	protein_coding	0.0105776	0.838445	0.234915	4.38478e-06
CD5L	ENSG00000073754	protein_coding	0.310022	8.95044e-10	0.234895	4.39314e-06
OSCAR	ENSG00000170909	protein_coding	0.146673	0.00447745	0.234871	4.40365e-06
ARHGAP31	ENSG00000031081	protein_coding	0.173288	0.00076403	0.234784	4.4406e-06
ADAMTS13	ENSG00000160323	protein_coding	0.288239	1.37448e-08	0.23477	4.44669e-06
TPST1	ENSG00000169902	protein_coding	0.197359	0.000122131	0.234683	4.48379e-06
SEMA4D	ENSG00000187764	protein_coding	0.105483	0.0414699	0.23466	4.494e-06
AC107294.2	ENSG00000272970	lncRNA	0.19798	0.000116128	0.234629	4.50715e-06
NKG7	ENSG00000105374	protein_coding	0.145364	0.00485084	0.234616	4.5129e-06
PILRA	ENSG00000085514	protein_coding	0.149251	0.00381656	0.23458	4.52868e-06
U62317.3	ENSG00000273272	lncRNA	0.114326	0.0270484	0.234548	4.54249e-06
CCRL2	ENSG00000121797	protein_coding	0.131183	0.0111029	0.234488	4.56874e-06
PI3	ENSG00000124102	protein_coding	0.105195	0.042031	0.234466	4.5786e-06
OSBPL10	ENSG00000144645	protein_coding	0.0942538	0.0686471	0.234427	4.59605e-06
AC126323.1	ENSG00000166104	transcribed_unprocessed_pseudogene	0.0520992	0.314964	0.234426	4.5964e-06
CYP26A1	ENSG00000095596	protein_coding	0.22819	8.30511e-06	0.234383	4.61528e-06
HTR7	ENSG00000148680	protein_coding	0.156411	0.00241802	0.234314	4.64587e-06
SLC7A7	ENSG00000155465	protein_coding	0.130428	0.0115793	0.234304	4.65072e-06
LINC02773	ENSG00000237980	lncRNA	0.136356	0.00827778	0.234237	4.68055e-06
MGAM	ENSG00000257335	protein_coding	0.0826594	0.110503	0.234225	4.68619e-06
GNA14	ENSG00000156049	protein_coding	0.271877	9.23421e-08	0.234217	4.68975e-06
TAFA5	ENSG00000219438	protein_coding	0.13756	0.00772046	0.234195	4.69967e-06
TRAV1-2	ENSG00000256553	TR_V_gene	0.146484	0.00452954	0.234194	4.70009e-06
B3GALT5-AS1	ENSG00000184809	lncRNA	0.177514	0.000562904	0.234186	4.70345e-06
CLEC17A	ENSG00000187912	protein_coding	0.0932764	0.0715815	0.23418	4.7065e-06
LINC01348	ENSG00000280587	lncRNA	0.215802	2.56353e-05	0.23414	4.72445e-06
AC008760.2	ENSG00000276980	lncRNA	0.219087	1.91309e-05	0.234123	4.73233e-06
CRTAM	ENSG00000109943	protein_coding	0.068396	0.18689	0.234101	4.74194e-06
LINC01927	ENSG00000266312	lncRNA	0.189764	0.000223232	0.234099	4.74293e-06
RSPH4A	ENSG00000111834	protein_coding	0.205086	6.45708e-05	0.234098	4.74369e-06
LILRB5	ENSG00000105609	protein_coding	0.289058	1.24534e-08	0.234056	4.76287e-06
MGAT3	ENSG00000128268	protein_coding	0.159749	0.00194183	0.234055	4.76318e-06
IL3RA	ENSG00000185291	protein_coding	0.132802	0.0101383	0.23405	4.76529e-06
PLA2G2D	ENSG00000117215	protein_coding	0.041459	0.424036	0.234029	4.77526e-06
APOF	ENSG00000175336	protein_coding	0.278975	4.10317e-08	0.234028	4.77559e-06
DOCK8	ENSG00000107099	protein_coding	0.138196	0.00743972	0.234022	4.77832e-06
FSTL1	ENSG00000163430	protein_coding	0.193174	0.000170754	0.233927	4.82219e-06
VSTM5	ENSG00000214376	protein_coding	0.145434	0.00483034	0.233927	4.82221e-06
SYTL1	ENSG00000142765	protein_coding	0.123659	0.0167275	0.233805	4.87867e-06
CPEB1	ENSG00000214575	protein_coding	-0.0379586	0.464235	0.233805	4.87881e-06
PTX3	ENSG00000163661	protein_coding	0.136733	0.0080996	0.233671	4.94189e-06
PRPH2	ENSG00000112619	protein_coding	0.0668624	0.19699	0.233596	4.9778e-06
GCSAM	ENSG00000174500	protein_coding	0.0737969	0.154351	0.23345	5.04775e-06
IGHV4-4	ENSG00000276775	IG_V_gene	0.0751114	0.147122	0.233445	5.04994e-06
HVCN1	ENSG00000122986	protein_coding	0.131544	0.0108809	0.233401	5.0715e-06
AC079015.1	ENSG00000253988	lncRNA	0.18622	0.000293481	0.233364	5.08948e-06
TDO2	ENSG00000151790	protein_coding	0.237283	3.48559e-06	0.233359	5.09181e-06
SYCE1L	ENSG00000205078	protein_coding	0.138087	0.00748715	0.233309	5.11645e-06
ZNF462	ENSG00000148143	protein_coding	0.110167	0.0331819	0.233281	5.1302e-06
CD4	ENSG00000010610	protein_coding	0.177244	0.000574115	0.233251	5.14464e-06
TIGIT	ENSG00000181847	protein_coding	0.0684469	0.186562	0.233181	5.17942e-06
PNMA8A	ENSG00000182013	protein_coding	0.107727	0.0373025	0.233135	5.20237e-06
CDHR1	ENSG00000148600	protein_coding	0.0123467	0.811894	0.23313	5.20483e-06
IGKV1D-39	ENSG00000251546	IG_V_gene	0.0654396	0.206712	0.233083	5.22812e-06
FBLN1	ENSG00000077942	protein_coding	0.132737	0.0101759	0.233056	5.24184e-06
RGS10	ENSG00000148908	protein_coding	0.134491	0.00921251	0.233028	5.25554e-06
HENMT1	ENSG00000162639	protein_coding	0.113107	0.0287367	0.233028	5.25577e-06
LIMCH1	ENSG00000064042	protein_coding	0.122829	0.0174804	0.233014	5.26269e-06
DEF6	ENSG00000023892	protein_coding	0.130399	0.0115982	0.232863	5.33903e-06
RCSD1	ENSG00000198771	protein_coding	0.165371	0.00132948	0.232712	5.41691e-06
IGLV3-16	ENSG00000211665	IG_V_gene	0.0791446	0.126548	0.232711	5.4174e-06
AIF1L	ENSG00000126878	protein_coding	0.198234	0.00011376	0.232704	5.42106e-06
AC006033.2	ENSG00000272908	lncRNA	0.123766	0.016633	0.232657	5.44519e-06
CLEC4D	ENSG00000166527	protein_coding	0.146194	0.00461091	0.232554	5.49923e-06
IDO2	ENSG00000188676	protein_coding	0.146598	0.004498	0.232547	5.50261e-06
SLC28A3	ENSG00000197506	protein_coding	0.0763571	0.140512	0.232521	5.51636e-06
S100A8	ENSG00000143546	protein_coding	0.201288	8.85919e-05	0.232512	5.52106e-06
AC004585.1	ENSG00000266088	lncRNA	0.0989971	0.0557731	0.232504	5.52524e-06
PRND	ENSG00000171864	protein_coding	0.119472	0.020831	0.232456	5.55095e-06
LINC02550	ENSG00000271584	lncRNA	0.0828261	0.109783	0.232414	5.57286e-06
SULF1	ENSG00000137573	protein_coding	0.119507	0.0207942	0.232181	5.69828e-06
IGHV1-45	ENSG00000211961	IG_V_gene	0.148898	0.00390151	0.232077	5.75481e-06
GPRC5A	ENSG00000013588	protein_coding	0.119577	0.0207189	0.232025	5.78363e-06
LINC00305	ENSG00000179676	lncRNA	0.214088	2.98117e-05	0.232019	5.78702e-06
INTS6L	ENSG00000165359	protein_coding	0.0917144	0.0764826	0.231944	5.82803e-06
EHD2	ENSG00000024422	protein_coding	0.138045	0.00750549	0.231912	5.84574e-06
MBOAT4	ENSG00000177669	protein_coding	0.0943334	0.0684125	0.231909	5.84764e-06
MAP1LC3C	ENSG00000197769	protein_coding	0.0511645	0.323736	0.231841	5.88583e-06
SLAMF8	ENSG00000158714	protein_coding	0.134767	0.00906862	0.231836	5.88811e-06
TSLP	ENSG00000145777	protein_coding	0.202761	7.84176e-05	0.231827	5.89315e-06
IL1B	ENSG00000125538	protein_coding	0.166606	0.00122134	0.231741	5.9417e-06
CACNA1C-AS2	ENSG00000256271	lncRNA	0.13515	0.00887222	0.231738	5.94339e-06
AP002358.2	ENSG00000254704	processed_pseudogene	0.165069	0.0013572	0.231696	5.96724e-06
CD74	ENSG00000019582	protein_coding	0.213857	3.04202e-05	0.231684	5.97399e-06
AL096816.1	ENSG00000280135	TEC	0.108452	0.0360358	0.231673	5.98042e-06
RECK	ENSG00000122707	protein_coding	0.188402	0.000248127	0.231614	6.01384e-06
CSF2RB	ENSG00000100368	protein_coding	0.129438	0.0122323	0.231593	6.02604e-06
A2M	ENSG00000175899	protein_coding	0.201335	8.82487e-05	0.231581	6.033e-06
TYMP	ENSG00000025708	protein_coding	0.192287	0.000183162	0.231569	6.03945e-06
POU2AF1	ENSG00000110777	protein_coding	0.0670047	0.196037	0.231538	6.05782e-06
TRIM61	ENSG00000183439	protein_coding	0.0347857	0.502428	0.231468	6.09783e-06
TRAV4	ENSG00000211778	TR_V_gene	0.118738	0.0216342	0.231394	6.14087e-06
CFD	ENSG00000197766	protein_coding	0.165275	0.00133818	0.231385	6.14627e-06
GLIPR1	ENSG00000139278	protein_coding	0.134096	0.00942199	0.231364	6.15819e-06
FASLG	ENSG00000117560	protein_coding	0.0736039	0.155435	0.231339	6.17281e-06
ARHGAP6	ENSG00000047648	protein_coding	0.189689	0.00022454	0.231294	6.19948e-06
SLC19A3	ENSG00000135917	protein_coding	0.207464	5.28144e-05	0.231243	6.22937e-06
TMEM108	ENSG00000144868	protein_coding	0.0377919	0.466201	0.231162	6.27779e-06
TRPV6	ENSG00000165125	protein_coding	0.0848218	0.101456	0.231119	6.30326e-06
FMNL1	ENSG00000184922	protein_coding	0.136032	0.00843388	0.231063	6.33677e-06
NLRP3	ENSG00000162711	protein_coding	0.158685	0.00208348	0.230974	6.39071e-06
WNT10B	ENSG00000169884	protein_coding	0.130745	0.0113771	0.230925	6.42007e-06
MROH2B	ENSG00000171495	protein_coding	0.12067	0.0195763	0.230909	6.42994e-06
KCNF1	ENSG00000162975	protein_coding	0.106444	0.0396394	0.230903	6.43337e-06
LINC02156	ENSG00000257906	lncRNA	0.153042	0.00300444	0.230884	6.44505e-06
SIM1	ENSG00000112246	protein_coding	0.0242421	0.640271	0.230871	6.45329e-06
NRROS	ENSG00000174004	protein_coding	0.169266	0.00101539	0.230788	6.50416e-06
ANK1	ENSG00000029534	protein_coding	0.0201244	0.698072	0.230732	6.53828e-06
CNGB1	ENSG00000070729	protein_coding	0.0192628	0.710405	0.230725	6.54314e-06
AC025280.2	ENSG00000279622	lncRNA	0.124489	0.0160038	0.230612	6.61344e-06
AP001107.5	ENSG00000254510	lncRNA	0.175924	0.000631948	0.230595	6.62378e-06
ELANE	ENSG00000197561	protein_coding	0.105355	0.0417177	0.230582	6.63198e-06
SLC25A34-AS1	ENSG00000224459	lncRNA	0.151146	0.00338855	0.23057	6.6395e-06
AC021613.1	ENSG00000254092	lncRNA	0.0211574	0.68339	0.230504	6.6809e-06
C2orf91	ENSG00000205086	lncRNA	0.109672	0.033985	0.230462	6.70795e-06
MUC12	ENSG00000205277	protein_coding	0.00455813	0.929992	0.230446	6.718e-06
LCN6	ENSG00000267206	protein_coding	0.221458	1.54457e-05	0.230431	6.72732e-06
TRAF3IP3	ENSG00000009790	protein_coding	0.107818	0.0371423	0.230412	6.73974e-06
CD300C	ENSG00000167850	protein_coding	0.152492	0.00311154	0.23035	6.77899e-06
FGD5	ENSG00000154783	protein_coding	0.184664	0.000330426	0.230229	6.85685e-06
ABLIM3	ENSG00000173210	protein_coding	0.232487	5.53422e-06	0.230184	6.88587e-06
ARMCX1	ENSG00000126947	protein_coding	0.135492	0.00869969	0.230184	6.88631e-06
KLHL3	ENSG00000146021	protein_coding	0.0900931	0.0818544	0.230125	6.92459e-06
TGFB3	ENSG00000119699	protein_coding	0.178864	0.000509811	0.229999	7.00751e-06
AC060766.4	ENSG00000267547	lncRNA	0.105264	0.0418955	0.229992	7.01219e-06
LINC02197	ENSG00000250387	lncRNA	0.0860297	0.0966638	0.22998	7.02031e-06
IL10RA	ENSG00000110324	protein_coding	0.161098	0.00177508	0.229964	7.03059e-06
ST6GAL2-IT1	ENSG00000238250	lncRNA	0.199595	0.000101807	0.229961	7.03232e-06
CYBB	ENSG00000165168	protein_coding	0.157748	0.00221586	0.229955	7.03653e-06
PDE1B	ENSG00000123360	protein_coding	0.120705	0.0195407	0.229927	7.05528e-06
FUT8	ENSG00000033170	protein_coding	0.102266	0.0481219	0.229914	7.06383e-06
PLEKHG5	ENSG00000171680	protein_coding	0.143651	0.00538226	0.229837	7.11549e-06
FAM181B	ENSG00000182103	protein_coding	0.0378936	0.465001	0.229831	7.11901e-06
BTLA	ENSG00000186265	protein_coding	0.0311368	0.548315	0.229789	7.14789e-06
LRRC15	ENSG00000172061	protein_coding	0.106186	0.0401232	0.229652	7.24046e-06
SLFN12L	ENSG00000205045	protein_coding	0.0883759	0.0878727	0.2296	7.27621e-06
C11orf97	ENSG00000257057	protein_coding	0.124489	0.0160038	0.229543	7.31503e-06
CCL20	ENSG00000115009	protein_coding	0.153746	0.00287209	0.22953	7.3238e-06
KLF4	ENSG00000136826	protein_coding	0.222448	1.41157e-05	0.229527	7.32626e-06
ACAP1	ENSG00000072818	protein_coding	0.130218	0.0117154	0.22948	7.35844e-06
WIPF1	ENSG00000115935	protein_coding	0.15482	0.00268052	0.229457	7.37481e-06
AC134879.2	ENSG00000271375	processed_pseudogene	0.122566	0.0177244	0.229439	7.38704e-06
SLC39A2	ENSG00000165794	protein_coding	0.116185	0.0246394	0.229432	7.3918e-06
GGTA1P	ENSG00000204136	transcribed_unitary_pseudogene	0.182889	0.000377839	0.229422	7.39889e-06
GLI3	ENSG00000106571	protein_coding	0.0493426	0.341286	0.229382	7.42704e-06
NTM	ENSG00000182667	protein_coding	0.11371	0.0278903	0.229245	7.52326e-06
AC025031.1	ENSG00000257496	lncRNA	0.255545	5.47525e-07	0.229236	7.5297e-06
ODF3B	ENSG00000177989	protein_coding	0.217145	2.2757e-05	0.229206	7.55044e-06
MAP3K6	ENSG00000142733	protein_coding	0.142176	0.00588084	0.229127	7.60697e-06
MYO1G	ENSG00000136286	protein_coding	0.0995102	0.0545092	0.229091	7.63308e-06
CD19	ENSG00000177455	protein_coding	0.0535827	0.301364	0.229078	7.64198e-06
ZNF204P	ENSG00000204789	processed_pseudogene	0.0612717	0.237173	0.229078	7.64216e-06
EPB41L3	ENSG00000082397	protein_coding	0.157118	0.00230913	0.229058	7.65664e-06
ALKAL2	ENSG00000189292	protein_coding	0.151961	0.0032183	0.229014	7.68804e-06
FAAH2	ENSG00000165591	protein_coding	0.195713	0.000139453	0.228982	7.71143e-06
MMP25	ENSG00000008516	protein_coding	0.118686	0.0216919	0.228959	7.72772e-06
LINC02428	ENSG00000248740	lncRNA	0.205864	6.04767e-05	0.228933	7.74648e-06
CHST11	ENSG00000171310	protein_coding	0.104622	0.0431678	0.228766	7.86924e-06
CFAP300	ENSG00000137691	protein_coding	0.0678127	0.190686	0.228547	8.03253e-06
AC018755.4	ENSG00000273837	lncRNA	0.226722	9.5244e-06	0.228526	8.04825e-06
BPIFB1	ENSG00000125999	protein_coding	0.107002	0.0386092	0.228157	8.33087e-06
LPAR5	ENSG00000184574	protein_coding	0.124374	0.0161026	0.228147	8.3393e-06
AC108134.3	ENSG00000262370	lncRNA	0.156029	0.00247891	0.228108	8.36941e-06
IGKV2OR22-4	ENSG00000253691	IG_V_pseudogene	0.167612	0.00113931	0.228095	8.37954e-06
MS4A4A	ENSG00000110079	protein_coding	0.18397	0.000348259	0.227988	8.46383e-06
TMEM132C	ENSG00000181234	protein_coding	-0.0164205	0.751612	0.227979	8.47062e-06
GPR78	ENSG00000155269	protein_coding	0.0662638	0.201039	0.227929	8.51085e-06
CLIC6	ENSG00000159212	protein_coding	0.189014	0.000236629	0.227875	8.55405e-06
CFHR3	ENSG00000116785	protein_coding	0.278883	4.14682e-08	0.227869	8.55889e-06
PLB1	ENSG00000163803	protein_coding	0.141745	0.0060342	0.227756	8.64922e-06
ARHGAP25	ENSG00000163219	protein_coding	0.144804	0.00501897	0.227712	8.68505e-06
DPP10	ENSG00000175497	protein_coding	0.0192417	0.710708	0.227687	8.70487e-06
MT1G	ENSG00000125144	protein_coding	0.300291	3.1191e-09	0.227653	8.73279e-06
BEX1	ENSG00000133169	protein_coding	0.0416262	0.422168	0.227647	8.73762e-06
TRAT1	ENSG00000163519	protein_coding	0.0900511	0.0819977	0.227571	8.79971e-06
RBMS3-AS3	ENSG00000235904	lncRNA	0.250099	9.65432e-07	0.227528	8.83542e-06
ALDH8A1	ENSG00000118514	protein_coding	0.224485	1.17133e-05	0.227358	8.97622e-06
CLEC7A	ENSG00000172243	protein_coding	0.162981	0.00156408	0.227357	8.97718e-06
CLEC4E	ENSG00000166523	protein_coding	0.125698	0.0149995	0.227342	8.99013e-06
AL121839.2	ENSG00000260711	lncRNA	0.0579946	0.263247	0.227329	9.00119e-06
CHSY3	ENSG00000198108	protein_coding	0.211477	3.74306e-05	0.227315	9.01276e-06
NOCT	ENSG00000151014	protein_coding	0.151139	0.00339009	0.227294	9.02992e-06
AC011899.2	ENSG00000272839	lncRNA	0.123951	0.0164698	0.22723	9.08444e-06
TWIST1	ENSG00000122691	protein_coding	0.0153684	0.767052	0.227179	9.12721e-06
HMCN2	ENSG00000148357	protein_coding	0.0657396	0.204634	0.227157	9.14605e-06
AD000864.1	ENSG00000280194	TEC	0.0993397	0.0549265	0.227127	9.17206e-06
GAL	ENSG00000069482	protein_coding	0.0783747	0.130293	0.22708	9.21216e-06
ADAM19	ENSG00000135074	protein_coding	0.170198	0.000951117	0.226958	9.31755e-06
AC104260.2	ENSG00000280304	TEC	0.172646	0.000799832	0.226938	9.33478e-06
CELF2	ENSG00000048740	protein_coding	0.107618	0.0374961	0.226764	9.48664e-06
OLFML2A	ENSG00000185585	protein_coding	0.134985	0.00895637	0.226738	9.50973e-06
GASK1A	ENSG00000144649	protein_coding	0.112137	0.0301431	0.226699	9.54476e-06
CXCR3	ENSG00000186810	protein_coding	0.103493	0.0454861	0.22657	9.65967e-06
RAB36	ENSG00000100228	protein_coding	0.0715821	0.167135	0.226553	9.67439e-06
IGHV3-7	ENSG00000211938	IG_V_gene	0.117247	0.0233489	0.226512	9.7119e-06
ATP8B4	ENSG00000104043	protein_coding	0.162569	0.00160819	0.226469	9.75084e-06
WT1-AS	ENSG00000183242	lncRNA	0.106141	0.0402096	0.226453	9.76542e-06
SGCD	ENSG00000170624	protein_coding	0.105311	0.0418046	0.226414	9.80029e-06
DMKN	ENSG00000161249	protein_coding	0.0485073	0.349532	0.226358	9.85181e-06
STAC3	ENSG00000185482	protein_coding	0.152963	0.00301971	0.226169	1.00257e-05
NLRC3	ENSG00000167984	protein_coding	0.12495	0.0156141	0.226117	1.0074e-05
AC005083.1	ENSG00000233834	lncRNA	0.0345164	0.505744	0.226093	1.00969e-05
KRT16P2	ENSG00000227300	transcribed_unprocessed_pseudogene	0.172035	0.000835344	0.226001	1.01831e-05
NAP1L3	ENSG00000186310	protein_coding	0.134749	0.00907804	0.2259	1.02785e-05
TRBV5-4	ENSG00000230099	TR_V_gene	0.0864205	0.0951528	0.225761	1.04118e-05
RYR1	ENSG00000196218	protein_coding	0.0195664	0.706051	0.225694	1.04768e-05
XKR6	ENSG00000171044	protein_coding	0.024058	0.642814	0.22568	1.04906e-05
AP006285.1	ENSG00000231487	lncRNA	0.185129	0.000318945	0.225668	1.05014e-05
GRIN2D	ENSG00000105464	protein_coding	0.0373353	0.471609	0.225664	1.05056e-05
SMAD9	ENSG00000120693	protein_coding	0.090632	0.0800362	0.225662	1.0508e-05
ITPKB	ENSG00000143772	protein_coding	0.150221	0.00359186	0.225635	1.05337e-05
CDH17	ENSG00000079112	protein_coding	0.00711512	0.890919	0.225626	1.05425e-05
TGFB1	ENSG00000105329	protein_coding	0.110588	0.0325108	0.225612	1.05565e-05
NRP2	ENSG00000118257	protein_coding	0.166402	0.00123863	0.225602	1.05666e-05
SNHG18	ENSG00000250786	lncRNA	0.124784	0.0157539	0.225554	1.06126e-05
HES5	ENSG00000197921	protein_coding	0.129277	0.0123408	0.225471	1.06949e-05
GNG2	ENSG00000186469	protein_coding	0.151128	0.00339247	0.22546	1.07062e-05
MSRB3	ENSG00000174099	protein_coding	0.161444	0.00173447	0.225404	1.0761e-05
FGFR2	ENSG00000066468	protein_coding	0.139311	0.00696954	0.22536	1.08047e-05
IGFN1	ENSG00000163395	protein_coding	-0.0245131	0.636538	0.225326	1.08389e-05
XCL2	ENSG00000143185	protein_coding	0.104837	0.0427388	0.225151	1.10155e-05
AC064875.1	ENSG00000225649	lncRNA	0.0825029	0.111181	0.225109	1.10589e-05
AC104260.1	ENSG00000273923	lncRNA	0.160858	0.00180378	0.225087	1.10807e-05
PTS	ENSG00000150787	protein_coding	0.203145	7.59521e-05	0.225016	1.11536e-05
TRBV6-4	ENSG00000211713	TR_V_gene	0.139503	0.00689144	0.225008	1.11623e-05
KRT19	ENSG00000171345	protein_coding	0.124063	0.0163723	0.224891	1.12832e-05
AL596087.2	ENSG00000229588	lncRNA	0.176637	0.000600074	0.224879	1.12952e-05
PRKG1	ENSG00000185532	protein_coding	0.152399	0.00313014	0.224873	1.13013e-05
MIAT	ENSG00000225783	lncRNA	0.0437407	0.398962	0.224852	1.13233e-05
SEMA6A	ENSG00000092421	protein_coding	0.0674779	0.19289	0.224787	1.13922e-05
AC073321.1	ENSG00000225794	lncRNA	0.109063	0.0349962	0.224715	1.14674e-05
HLA-DRB5	ENSG00000198502	protein_coding	0.213616	3.10687e-05	0.224697	1.14865e-05
GALNT7	ENSG00000109586	protein_coding	0.0835758	0.106594	0.224593	1.15971e-05
ADGRB1	ENSG00000181790	protein_coding	0.0895991	0.0835506	0.224573	1.16184e-05
TNFAIP8L3	ENSG00000183578	protein_coding	0.157474	0.00225591	0.224545	1.16479e-05
COL15A1	ENSG00000204291	protein_coding	0.152455	0.00311899	0.224536	1.16585e-05
PDE6G	ENSG00000185527	protein_coding	0.165284	0.00133743	0.22452	1.16748e-05
DAPP1	ENSG00000070190	protein_coding	0.115963	0.0249175	0.224507	1.16891e-05
ANKRD36BP2	ENSG00000230006	transcribed_unprocessed_pseudogene	0.0207498	0.689169	0.224492	1.17054e-05
HPSE	ENSG00000173083	protein_coding	0.11389	0.0276422	0.224471	1.17279e-05
PTPRB	ENSG00000127329	protein_coding	0.232206	5.68472e-06	0.224437	1.17646e-05
MLF1	ENSG00000178053	protein_coding	0.0673164	0.19396	0.224399	1.18061e-05
APOBEC3D	ENSG00000243811	protein_coding	0.0919806	0.0756286	0.224305	1.19089e-05
PDCD1	ENSG00000188389	protein_coding	0.0675583	0.192359	0.224238	1.19824e-05
CFAP251	ENSG00000158023	protein_coding	0.13159	0.0108531	0.224188	1.20374e-05
ADAMTS7P3	ENSG00000261143	transcribed_unprocessed_pseudogene	0.102476	0.0476605	0.224168	1.20588e-05
NAALADL1	ENSG00000168060	protein_coding	-0.0194165	0.708199	0.224119	1.2114e-05
SLC26A10	ENSG00000135502	protein_coding	0.158883	0.00205633	0.224058	1.21822e-05
CLDN11	ENSG00000013297	protein_coding	0.129177	0.0124096	0.223987	1.22616e-05
CRACR2B	ENSG00000177685	protein_coding	0.0619278	0.232179	0.223919	1.23377e-05
VGLL1	ENSG00000102243	protein_coding	0.0649425	0.210189	0.223915	1.2343e-05
CR1	ENSG00000203710	protein_coding	0.121538	0.0187086	0.223799	1.24745e-05
PWWP3B	ENSG00000157502	protein_coding	0.0374663	0.470053	0.223778	1.24985e-05
AP001972.5	ENSG00000279117	TEC	0.109934	0.0335571	0.223778	1.24992e-05
ARHGDIG	ENSG00000242173	protein_coding	0.110774	0.0322176	0.223777	1.25001e-05
LINC02207	ENSG00000258476	lncRNA	0.150749	0.00347455	0.223734	1.25494e-05
JPH1	ENSG00000104369	protein_coding	0.141253	0.00621342	0.223716	1.25697e-05
IGLV10-54	ENSG00000211642	IG_V_gene	0.180634	0.000447221	0.223673	1.26195e-05
POMC	ENSG00000115138	protein_coding	0.160131	0.0018932	0.223603	1.27005e-05
IGHE	ENSG00000211891	IG_C_gene	0.0981212	0.0579865	0.223509	1.28105e-05
ITGB2-AS1	ENSG00000227039	lncRNA	0.12639	0.0144489	0.223502	1.28186e-05
AC012055.1	ENSG00000250957	lncRNA	0.0583981	0.259934	0.223465	1.28629e-05
MMP7	ENSG00000137673	protein_coding	0.181458	0.000420604	0.223449	1.28815e-05
DLK1	ENSG00000185559	protein_coding	-0.00473731	0.927247	0.223439	1.28934e-05
AP001042.1	ENSG00000205622	lncRNA	0.169067	0.00102959	0.223431	1.29022e-05
DOCK2	ENSG00000134516	protein_coding	0.134912	0.00899368	0.223368	1.29771e-05
SLC37A2	ENSG00000134955	protein_coding	0.134924	0.00898735	0.223257	1.31096e-05
TMED10P2	ENSG00000239405	processed_pseudogene	0.0808319	0.118633	0.223221	1.31529e-05
RRAD	ENSG00000166592	protein_coding	0.186178	0.000294415	0.223129	1.32637e-05
FGD2	ENSG00000146192	protein_coding	0.156797	0.00235794	0.223116	1.32804e-05
AC004865.2	ENSG00000239636	lncRNA	0.11299	0.0289028	0.223054	1.33556e-05
FAM83A	ENSG00000147689	protein_coding	0.156214	0.00244928	0.223034	1.33797e-05
LOXL3	ENSG00000115318	protein_coding	0.118279	0.0221496	0.223027	1.33886e-05
FAIM2	ENSG00000135472	protein_coding	0.0664879	0.199517	0.222974	1.34533e-05
NKD2	ENSG00000145506	protein_coding	0.179341	0.00049219	0.222944	1.34909e-05
FGL2	ENSG00000127951	protein_coding	0.186625	0.000284521	0.222882	1.35669e-05
FCER1G	ENSG00000158869	protein_coding	0.135399	0.00874641	0.222742	1.37413e-05
AC069528.2	ENSG00000279320	TEC	0.140548	0.00647925	0.222736	1.37494e-05
FAM83F	ENSG00000133477	protein_coding	0.142325	0.00582864	0.222696	1.37992e-05
GUCY1B1	ENSG00000061918	protein_coding	0.136978	0.00798547	0.222637	1.38743e-05
SIRPB2	ENSG00000196209	protein_coding	0.167773	0.00112665	0.222614	1.39024e-05
SMUG1P1	ENSG00000267444	processed_pseudogene	0.237603	3.37866e-06	0.222444	1.41201e-05
RASGEF1A	ENSG00000198915	protein_coding	0.0326581	0.528936	0.222377	1.42068e-05
MAP3K5	ENSG00000197442	protein_coding	0.19034	0.000213409	0.222336	1.426e-05
CADM3-AS1	ENSG00000225670	lncRNA	0.16891	0.00104094	0.222327	1.42716e-05
PABPC5	ENSG00000174740	protein_coding	0.0711193	0.169903	0.222312	1.42907e-05
SMIM10L2A	ENSG00000178947	protein_coding	0.0791461	0.126541	0.222306	1.42989e-05
AC093725.2	ENSG00000250333	lncRNA	0.1613	0.00175124	0.222293	1.43153e-05
AC023794.3	ENSG00000250654	transcribed_unprocessed_pseudogene	0.118635	0.0217493	0.222248	1.43748e-05
NCALD	ENSG00000104490	protein_coding	0.156723	0.00236948	0.222227	1.44028e-05
SIGLEC5	ENSG00000105501	protein_coding	0.0816132	0.115102	0.222225	1.44042e-05
AC004847.1	ENSG00000260997	lncRNA	0.0787614	0.128401	0.222081	1.45945e-05
LINC01146	ENSG00000258867	lncRNA	0.204985	6.51199e-05	0.221956	1.47617e-05
AC096751.2	ENSG00000251584	lncRNA	0.123148	0.0171877	0.2219	1.48367e-05
DOK3	ENSG00000146094	protein_coding	0.10854	0.0358846	0.221766	1.50195e-05
ADAMTS12	ENSG00000151388	protein_coding	0.140458	0.00651356	0.221765	1.50207e-05
TRERF1	ENSG00000124496	protein_coding	0.115301	0.0257612	0.221708	1.50986e-05
STK32A	ENSG00000169302	protein_coding	0.0700402	0.176491	0.221701	1.51074e-05
PODXL	ENSG00000128567	protein_coding	0.153242	0.00296622	0.221688	1.51254e-05
VANGL2	ENSG00000162738	protein_coding	0.0455331	0.379902	0.221653	1.51741e-05
RASAL1	ENSG00000111344	protein_coding	0.0877615	0.09011	0.221645	1.5185e-05
NLRC4	ENSG00000091106	protein_coding	0.1318	0.010726	0.221629	1.52069e-05
SUSD2	ENSG00000099994	protein_coding	0.169313	0.00101202	0.221599	1.52484e-05
LINC01644	ENSG00000218357	lncRNA	0.174316	0.000709747	0.221584	1.52695e-05
TRPV2	ENSG00000187688	protein_coding	0.0883513	0.0879613	0.221581	1.52742e-05
B4GALNT4	ENSG00000182272	protein_coding	0.0161413	0.7557	0.221564	1.5297e-05
AL137186.2	ENSG00000232807	lncRNA	0.0956158	0.064723	0.221462	1.54401e-05
MBL1P	ENSG00000242600	transcribed_unitary_pseudogene	0.200175	9.70851e-05	0.221438	1.54731e-05
LINC00861	ENSG00000245164	lncRNA	0.106362	0.0397931	0.221431	1.54823e-05
DBN1	ENSG00000113758	protein_coding	0.102766	0.0470323	0.221418	1.55007e-05
AC133065.3	ENSG00000280153	TEC	0.151325	0.00335061	0.221362	1.55806e-05
ZNF827	ENSG00000151612	protein_coding	0.0562466	0.277933	0.221359	1.55838e-05
TRPC4	ENSG00000133107	protein_coding	0.0661441	0.201856	0.221339	1.56126e-05
UBASH3B	ENSG00000154127	protein_coding	0.0999804	0.0533718	0.221284	1.56912e-05
MILR1	ENSG00000271605	protein_coding	0.132098	0.0105485	0.221282	1.56931e-05
SSPN	ENSG00000123096	protein_coding	0.102418	0.0477893	0.22115	1.58829e-05
TMEM130	ENSG00000166448	protein_coding	0.0984538	0.0571376	0.22115	1.58831e-05
NOS3	ENSG00000164867	protein_coding	0.200926	9.12755e-05	0.221053	1.60224e-05
ALDOB	ENSG00000136872	protein_coding	0.22417	1.20572e-05	0.220954	1.61672e-05
KLRG1	ENSG00000139187	protein_coding	0.166272	0.00124975	0.220868	1.62936e-05
OR5G5P	ENSG00000205025	transcribed_unprocessed_pseudogene	0.0548744	0.289843	0.220864	1.62991e-05
CD40LG	ENSG00000102245	protein_coding	0.154132	0.00280192	0.220841	1.63331e-05
SFMBT2	ENSG00000198879	protein_coding	0.095065	0.0662871	0.220839	1.63356e-05
PMAIP1	ENSG00000141682	protein_coding	0.0909934	0.078835	0.22081	1.63793e-05
ELF3	ENSG00000163435	protein_coding	0.177219	0.000575135	0.220687	1.65619e-05
CEACAM6	ENSG00000086548	protein_coding	0.110656	0.0324034	0.220607	1.66832e-05
RASGRP1	ENSG00000172575	protein_coding	0.0788962	0.127747	0.220439	1.69383e-05
AKR1B1	ENSG00000085662	protein_coding	0.0938552	0.0698318	0.220343	1.70859e-05
ADTRP	ENSG00000111863	protein_coding	0.0356393	0.491993	0.2203	1.71516e-05
CTHRC1	ENSG00000164932	protein_coding	0.088819	0.0862865	0.220236	1.72516e-05
WDR86	ENSG00000187260	protein_coding	0.070645	0.172776	0.220213	1.72862e-05
GIMAP6	ENSG00000133561	protein_coding	0.192436	0.00018102	0.220152	1.73817e-05
BCL6B	ENSG00000161940	protein_coding	0.176759	0.000594767	0.220112	1.74454e-05
ROBO4	ENSG00000154133	protein_coding	0.234515	4.55716e-06	0.220101	1.74628e-05
NDUFV2	ENSG00000178127	protein_coding	0.172359	0.000816352	0.220013	1.76009e-05
LILRB4	ENSG00000186818	protein_coding	0.112993	0.0288984	0.220001	1.76206e-05
ESAM	ENSG00000149564	protein_coding	0.183456	0.000362056	0.219992	1.76355e-05
LINC01010	ENSG00000236700	lncRNA	0.183375	0.00036426	0.219951	1.77005e-05
DUOXA2	ENSG00000140274	protein_coding	0.0765856	0.139325	0.21992	1.77501e-05
AOC3	ENSG00000131471	protein_coding	0.182664	0.000384282	0.219871	1.78276e-05
RGS9	ENSG00000108370	protein_coding	0.110519	0.0326206	0.219821	1.79091e-05
AL357054.4	ENSG00000272463	lncRNA	0.128245	0.0130615	0.21978	1.79753e-05
IGHV3OR16-10	ENSG00000233732	IG_V_gene	0.187912	0.000257705	0.219769	1.79935e-05
TMSB4X	ENSG00000205542	protein_coding	0.153117	0.00299004	0.219765	1.79993e-05
TMEM45A	ENSG00000181458	protein_coding	0.152017	0.00320685	0.219661	1.81689e-05
ERP27	ENSG00000139055	protein_coding	0.0403954	0.436031	0.21959	1.82847e-05
TNFRSF18	ENSG00000186891	protein_coding	0.108884	0.0352969	0.219565	1.83263e-05
PRRX2	ENSG00000167157	protein_coding	0.114266	0.0271304	0.219545	1.83589e-05
CASP1	ENSG00000137752	protein_coding	0.167126	0.00117827	0.219473	1.84789e-05
C8orf58	ENSG00000241852	protein_coding	0.130388	0.0116054	0.219442	1.85293e-05
GLIS1	ENSG00000174332	protein_coding	0.0355676	0.492865	0.219371	1.8649e-05
SOCS2	ENSG00000120833	protein_coding	0.205896	6.03175e-05	0.219337	1.87055e-05
ART5	ENSG00000167311	protein_coding	0.068237	0.18792	0.21932	1.87339e-05
IFI27L2	ENSG00000119632	protein_coding	0.094836	0.0669466	0.219289	1.87859e-05
SPACA6	ENSG00000182310	protein_coding	0.0571719	0.270091	0.219237	1.88743e-05
AC005884.1	ENSG00000267207	lncRNA	0.226056	1.01311e-05	0.219203	1.89316e-05
TMCC2	ENSG00000133069	protein_coding	0.0669776	0.196218	0.219164	1.89992e-05
RETN	ENSG00000104918	protein_coding	0.105749	0.0409554	0.219063	1.91713e-05
FZD8	ENSG00000177283	protein_coding	0.10976	0.0338413	0.219011	1.92623e-05
IL2RB	ENSG00000100385	protein_coding	0.134305	0.0093105	0.218849	1.95438e-05
PCDH19	ENSG00000165194	protein_coding	0.00681156	0.895546	0.2188	1.96291e-05
TBC1D10C	ENSG00000175463	protein_coding	0.107554	0.0376117	0.218684	1.98344e-05
F2RL2	ENSG00000164220	protein_coding	0.0872309	0.0920792	0.218616	1.99567e-05
EXOC3L1	ENSG00000179044	protein_coding	0.181134	0.000430879	0.218589	2.00047e-05
ARHGEF10	ENSG00000104728	protein_coding	0.145169	0.00490899	0.218586	2.00088e-05
MIR155HG	ENSG00000234883	lncRNA	0.0662992	0.200798	0.218569	2.00392e-05
AC129507.1	ENSG00000262061	lncRNA	0.219357	1.8673e-05	0.21856	2.00568e-05
IL32	ENSG00000008517	protein_coding	0.205493	6.23983e-05	0.218527	2.01164e-05
IGFALS	ENSG00000099769	protein_coding	0.181728	0.000412197	0.218513	2.01416e-05
ADGRE4P	ENSG00000268758	transcribed_unprocessed_pseudogene	0.20666	5.65415e-05	0.218511	2.01437e-05
GPR161	ENSG00000143147	protein_coding	0.0761817	0.141429	0.218487	2.01871e-05
SOD2	ENSG00000112096	protein_coding	0.214221	2.9465e-05	0.218464	2.02294e-05
SFRP5	ENSG00000120057	protein_coding	0.187574	0.00026451	0.218394	2.03558e-05
TRBV2	ENSG00000226660	TR_V_gene	0.126082	0.014692	0.218145	2.08144e-05
HLA-DQB2	ENSG00000232629	protein_coding	0.143571	0.00540822	0.218107	2.08859e-05
HSH2D	ENSG00000196684	protein_coding	0.114816	0.0263948	0.218005	2.10761e-05
IL10	ENSG00000136634	protein_coding	0.119223	0.0211004	0.217972	2.11399e-05
AC007298.1	ENSG00000257715	lncRNA	0.0925002	0.073984	0.217918	2.12415e-05
VGLL3	ENSG00000206538	protein_coding	0.156685	0.00237534	0.217867	2.13371e-05
MMRN2	ENSG00000173269	protein_coding	0.204247	6.92819e-05	0.21784	2.13892e-05
GRM6	ENSG00000113262	protein_coding	0.0389391	0.452767	0.217603	2.18461e-05
GRIP1	ENSG00000155974	protein_coding	-0.00133738	0.979435	0.21743	2.21856e-05
FCRL3	ENSG00000160856	protein_coding	0.0397071	0.443897	0.217415	2.22151e-05
MYZAP	ENSG00000263155	protein_coding	0.0591767	0.253623	0.217248	2.2549e-05
AL139351.1	ENSG00000276923	lncRNA	0.176373	0.00061172	0.21722	2.26055e-05
CFAP221	ENSG00000163075	protein_coding	0.111224	0.0315204	0.217197	2.26508e-05
SLC24A4	ENSG00000140090	protein_coding	0.104463	0.0434881	0.21718	2.26854e-05
SYDE1	ENSG00000105137	protein_coding	0.139851	0.00675127	0.217115	2.28171e-05
AC106795.2	ENSG00000249684	lncRNA	0.0944606	0.0680389	0.217112	2.28221e-05
ARRB1	ENSG00000137486	protein_coding	0.125296	0.0153273	0.217059	2.293e-05
ALPL	ENSG00000162551	protein_coding	0.271583	9.54418e-08	0.217009	2.30331e-05
WFDC2	ENSG00000101443	protein_coding	0.135724	0.00858466	0.216997	2.30577e-05
ID2	ENSG00000115738	protein_coding	0.192693	0.000177388	0.216991	2.30693e-05
TAFA1	ENSG00000183662	protein_coding	0.0868185	0.0936332	0.216972	2.31093e-05
RIPOR3	ENSG00000042062	protein_coding	0.172215	0.000824729	0.216961	2.31319e-05
CHST1	ENSG00000175264	protein_coding	0.0732089	0.15767	0.216956	2.31414e-05
AC010547.2	ENSG00000260015	lncRNA	0.194753	0.00015059	0.216939	2.31772e-05
PCDH12	ENSG00000113555	protein_coding	0.174666	0.00069212	0.21693	2.31957e-05
ENDOD1	ENSG00000149218	protein_coding	0.157178	0.00230013	0.216924	2.32075e-05
FCGR3A	ENSG00000203747	protein_coding	0.165968	0.00127613	0.216808	2.34471e-05
LTA	ENSG00000226979	protein_coding	0.0693777	0.180628	0.216703	2.36684e-05
TAF4B	ENSG00000141384	protein_coding	0.108807	0.0354288	0.2167	2.36744e-05
CRABP2	ENSG00000143320	protein_coding	0.0959309	0.0638421	0.216691	2.36925e-05
AC064805.1	ENSG00000261222	lncRNA	0.146242	0.00459732	0.216625	2.38326e-05
IGKV6-21	ENSG00000211611	IG_V_gene	0.130981	0.0112282	0.216469	2.41632e-05
FURIN	ENSG00000140564	protein_coding	0.174642	0.000693283	0.216411	2.42886e-05
P2RX2	ENSG00000187848	protein_coding	0.135005	0.0089459	0.216329	2.44654e-05
C8B	ENSG00000021852	protein_coding	0.228912	7.76215e-06	0.216322	2.44804e-05
CCDC88B	ENSG00000168071	protein_coding	0.120542	0.0197076	0.216258	2.46211e-05
VNN2	ENSG00000112303	protein_coding	0.109666	0.0339937	0.216256	2.46252e-05
OXT	ENSG00000101405	protein_coding	0.159974	0.00191306	0.216167	2.48199e-05
ST8SIA1	ENSG00000111728	protein_coding	0.0100903	0.845794	0.21602	2.51437e-05
ADPRH	ENSG00000144843	protein_coding	0.12556	0.0151107	0.215968	2.52614e-05
JAML	ENSG00000160593	protein_coding	0.129191	0.0123998	0.215967	2.52619e-05
CNTN3	ENSG00000113805	protein_coding	0.103906	0.0446265	0.215913	2.53836e-05
ADAP2	ENSG00000184060	protein_coding	0.133394	0.0098051	0.215909	2.53934e-05
LRRC4B	ENSG00000131409	protein_coding	0.166479	0.0012321	0.21587	2.54807e-05
TRBV7-9	ENSG00000278030	TR_V_gene	0.120264	0.0199936	0.215854	2.55171e-05
[truncated: 54,494 more rows]
