# Supplementary material for: Hepcidin Downregulation Correlates With Disease Aggressiveness And Immune Infiltration in Liver Cancers
Source: Front Oncol. 2021 Jun 30;11:714756. doi: 10.3389/fonc.2021.714756 (PMC8278784; doi:10.3389/fonc.2021.714756)
Supplement: Supplementary file 4 [file Table_2.xlsx]

## Sheet: Sheet1
##Databases: KEGG PATHWAY
##Statistical test method: hypergeometric test / Fisher's exact test
##FDR correction method: Benjamini and Hochberg
#Term	Database	ID	Input number	Background number	P-Value	Corrected P-Value	Input	Hyperlink
Cytokine-cytokine receptor interaction	KEGG PATHWAY	hsa04060	27	294	2.49502e-13	5.42252e-11	CCL2|IL7R|NGF|IL1RL1|BMPR1B|NGFR|CCR7|TNFSF13B|GDF2|XCR1|GDF6|TNFRSF8|CXCR6|CCL21|CCL22|ACVRL1|CCL11|LTB|IL33|CXCL12|TNFRSF13B|CXCL14|BMP6|BMP5|CXCL2|CCL19|IL6	http://www.genome.jp/kegg-bin/show_pathway?hsa04060/hsa:3569%09red/hsa:1236%09red/hsa:2658%09red/hsa:4804%09red/hsa:4803%09red/hsa:9547%09red/hsa:10673%09red/hsa:654%09red/hsa:6387%09red/hsa:943%09red/hsa:6367%09red/hsa:6366%09red/hsa:6363%09red/hsa:6347%09red/hsa:9173%09red/hsa:653%09red/hsa:3575%09red/hsa:658%09red/hsa:392255%09red/hsa:23495%09red/hsa:10663%09red/hsa:2920%09red/hsa:6356%09red/h…
PI3K-Akt signaling pathway	KEGG PATHWAY	hsa04151	29	354	4.63463e-13	5.42252e-11	IL7R|ITGA9|NGF|TNXB|PDGFRA|FGF7|NGFR|TEK|THBS2|GNG11|NTRK2|JAK3|GNB4|LAMA2|NTF3|COMP|CHRM2|VEGFC|HGF|LAMC3|COL6A2|IL6|CREB3L1|COL1A2|GNGT2|COL1A1|LPAR1|LPAR6|GNG8	http://www.genome.jp/kegg-bin/show_pathway?hsa04151/hsa:3569%09red/hsa:59345%09red/hsa:10161%09red/hsa:5156%09red/hsa:1311%09red/hsa:2791%09red/hsa:4804%09red/hsa:2793%09red/hsa:94235%09red/hsa:4803%09red/hsa:4908%09red/hsa:1277%09red/hsa:90993%09red/hsa:1278%09red/hsa:1292%09red/hsa:2252%09red/hsa:7010%09red/hsa:7058%09red/hsa:7148%09red/hsa:4915%09red/hsa:3718%09red/hsa:3575%09red/hsa:6654%09re…
Chemokine signaling pathway	KEGG PATHWAY	hsa04062	18	190	1.54587e-09	1.20578e-07	CCL2|CCL11|CXCL2|GNB4|XCR1|GNG11|CCL19|CCL21|ADCY4|CXCR6|CCR7|HGF|JAK3|CCL22|CXCL12|CXCL14|GNG8|GNGT2	http://www.genome.jp/kegg-bin/show_pathway?hsa04062/hsa:59345%09red/hsa:6387%09red/hsa:2920%09red/hsa:2791%09red/hsa:6367%09red/hsa:2793%09red/hsa:94235%09red/hsa:6363%09red/hsa:6347%09red/hsa:6654%09red/hsa:6356%09red/hsa:9547%09red/hsa:10663%09red/hsa:196883%09red/hsa:2829%09red/hsa:1236%09red/hsa:3718%09red/hsa:6366%09red
Cell adhesion molecules (CAMs)	KEGG PATHWAY	hsa04514	13	146	5.56606e-07	2.3882e-05	HLA-DPB1|LRRC4C|JAM2|ITGA9|LRRC4|CD22|HLA-DRB1|VCAN|NEGR1|CD6|CD226|SELP|CLDN5	http://www.genome.jp/kegg-bin/show_pathway?hsa04514/hsa:58494%09red/hsa:257194%09red/hsa:64101%09red/hsa:3680%09red/hsa:57689%09red/hsa:7122%09red/hsa:1462%09red/hsa:10666%09red/hsa:923%09red/hsa:933%09red/hsa:6403%09red/hsa:3123%09red/hsa:3125%09red
Viral protein interaction with cytokine and cytokine receptor	KEGG PATHWAY	hsa04061	11	100	6.12462e-07	2.3882e-05	CCL2|CCL11|CXCL2|CCL19|XCR1|IL6|CCL22|CCR7|CCL21|CXCL12|CXCL14	http://www.genome.jp/kegg-bin/show_pathway?hsa04061/hsa:3569%09red/hsa:6387%09red/hsa:2920%09red/hsa:6367%09red/hsa:6366%09red/hsa:6363%09red/hsa:6347%09red/hsa:6356%09red/hsa:9547%09red/hsa:2829%09red/hsa:1236%09red
Pathways in cancer	KEGG PATHWAY	hsa05200	25	530	6.22195e-07	2.3882e-05	IL7R|PTGS2|PDGFRA|HGF|FZD2|GNG11|GLI2|JAK3|LPAR6|LAMA2|GNB4|HEYL|VEGFC|FGF7|LAMC3|CXCL12|ADCY4|WNT2|IL6|GSTP1|GNGT2|LPAR1|MMP2|GNG8|HHIP	http://www.genome.jp/kegg-bin/show_pathway?hsa05200/hsa:3569%09red/hsa:59345%09red/hsa:10161%09red/hsa:2791%09red/hsa:2793%09red/hsa:94235%09red/hsa:2535%09red/hsa:2950%09red/hsa:7472%09red/hsa:5743%09red/hsa:2252%09red/hsa:196883%09red/hsa:5156%09red/hsa:3718%09red/hsa:3575%09red/hsa:6654%09red/hsa:6387%09red/hsa:3908%09red/hsa:7424%09red/hsa:4313%09red/hsa:26508%09red/hsa:1902%09red/hsa:2736%09…
Ras signaling pathway	KEGG PATHWAY	hsa04014	16	232	7.14419e-07	2.3882e-05	NGF|NTF3|GNB4|GNG11|NTRK2|PLA2G2A|FGF7|PLA2G5|NGFR|VEGFC|HGF|TEK|PDGFRA|RASAL3|GNG8|GNGT2	http://www.genome.jp/kegg-bin/show_pathway?hsa04014/hsa:64926%09red/hsa:4915%09red/hsa:59345%09red/hsa:5320%09red/hsa:5322%09red/hsa:5156%09red/hsa:2791%09red/hsa:4804%09red/hsa:2793%09red/hsa:94235%09red/hsa:4803%09red/hsa:4908%09red/hsa:6654%09red/hsa:7424%09red/hsa:7010%09red/hsa:2252%09red
Relaxin signaling pathway	KEGG PATHWAY	hsa04926	12	130	1.06478e-06	3.11447e-05	ADCY4|GNB4|GNG11|CREB3L1|COL1A2|GNGT2|VEGFC|COL1A1|HGF|COL3A1|MMP2|GNG8	http://www.genome.jp/kegg-bin/show_pathway?hsa04926/hsa:59345%09red/hsa:1281%09red/hsa:6654%09red/hsa:2791%09red/hsa:196883%09red/hsa:94235%09red/hsa:1277%09red/hsa:7424%09red/hsa:4313%09red/hsa:90993%09red/hsa:2793%09red/hsa:1278%09red
Malaria	KEGG PATHWAY	hsa05144	8	49	1.49925e-06	3.89805e-05	CCL2|KLRB1|COMP|THBS2|ACKR1|IL6|GYPC|SELP	http://www.genome.jp/kegg-bin/show_pathway?hsa05144/hsa:3569%09red/hsa:3820%09red/hsa:2995%09red/hsa:1311%09red/hsa:2532%09red/hsa:6347%09red/hsa:6403%09red/hsa:7058%09red
Focal adhesion	KEGG PATHWAY	hsa04510	14	199	2.82269e-06	6.60509e-05	ITGA9|LAMA2|TNXB|COMP|THBS2|PDGFRA|COL1A2|VEGFC|COL1A1|HGF|LAMC3|COL6A2|PARVG|MYL9	http://www.genome.jp/kegg-bin/show_pathway?hsa04510/hsa:5156%09red/hsa:1292%09red/hsa:6654%09red/hsa:1311%09red/hsa:3680%09red/hsa:10319%09red/hsa:64098%09red/hsa:1277%09red/hsa:1278%09red/hsa:10398%09red/hsa:7424%09red/hsa:7148%09red/hsa:7058%09red/hsa:3908%09red
Axon guidance	KEGG PATHWAY	hsa04360	13	181	5.15377e-06	0.000109635	EFNB3|LRRC4C|EPHB1|EPHB3|LRRC4|UNC5C|SEMA3C|PLXNA4|BMPR1B|SLIT3|SLIT2|CXCL12|MYL9	http://www.genome.jp/kegg-bin/show_pathway?hsa04360/hsa:6387%09red/hsa:64101%09red/hsa:658%09red/hsa:2047%09red/hsa:57689%09red/hsa:10512%09red/hsa:6585%09red/hsa:91584%09red/hsa:9353%09red/hsa:8633%09red/hsa:2049%09red/hsa:1949%09red/hsa:10398%09red
ECM-receptor interaction	KEGG PATHWAY	hsa04512	9	86	9.35339e-06	0.000182391	ITGA9|LAMA2|THBS2|COL1A1|TNXB|COL1A2|COMP|LAMC3|COL6A2	http://www.genome.jp/kegg-bin/show_pathway?hsa04512/hsa:1292%09red/hsa:1311%09red/hsa:3680%09red/hsa:10319%09red/hsa:1277%09red/hsa:1278%09red/hsa:7148%09red/hsa:7058%09red/hsa:3908%09red
TGF-beta signaling pathway	KEGG PATHWAY	hsa04350	9	94	1.80586e-05	0.000325054	DCN|BMP6|BMP5|ID4|ID3|GDF6|BMPR1B|FMOD|ID1	http://www.genome.jp/kegg-bin/show_pathway?hsa04350/hsa:3397%09red/hsa:653%09red/hsa:654%09red/hsa:658%09red/hsa:1634%09red/hsa:2331%09red/hsa:392255%09red/hsa:3400%09red/hsa:3399%09red
AGE-RAGE signaling pathway in diabetic complications	KEGG PATHWAY	hsa04933	9	100	2.84409e-05	0.000444178	CCL2|NFATC1|IL6|COL1A2|VEGFC|COL1A1|COL3A1|THBD|MMP2	http://www.genome.jp/kegg-bin/show_pathway?hsa04933/hsa:3569%09red/hsa:1281%09red/hsa:7424%09red/hsa:4313%09red/hsa:4772%09red/hsa:6347%09red/hsa:1277%09red/hsa:7056%09red/hsa:1278%09red
Hippo signaling pathway	KEGG PATHWAY	hsa04390	11	154	2.8473e-05	0.000444178	BMP6|FZD2|CCN2|WNT2|GDF6|ID1|GLI2|BMPR1B|BMP5|WTIP|TEAD4	http://www.genome.jp/kegg-bin/show_pathway?hsa04390/hsa:3397%09red/hsa:653%09red/hsa:654%09red/hsa:658%09red/hsa:2535%09red/hsa:392255%09red/hsa:126374%09red/hsa:2736%09red/hsa:7472%09red/hsa:1490%09red/hsa:7004%09red
Human cytomegalovirus infection	KEGG PATHWAY	hsa05163	13	225	4.49525e-05	0.00064933	CCL2|NFATC1|PDGFRA|PTGS2|ADCY4|GNB4|GNG11|IL6|CREB3L1|GNGT2|HGF|CXCL12|GNG8	http://www.genome.jp/kegg-bin/show_pathway?hsa05163/hsa:3569%09red/hsa:59345%09red/hsa:6387%09red/hsa:5156%09red/hsa:2791%09red/hsa:196883%09red/hsa:94235%09red/hsa:4772%09red/hsa:6347%09red/hsa:6654%09red/hsa:5743%09red/hsa:90993%09red/hsa:2793%09red
Human papillomavirus infection	KEGG PATHWAY	hsa05165	16	330	4.71735e-05	0.00064933	LFNG|ITGA9|FZD2|TNXB|PTGS2|COMP|LAMA2|THBS2|HEYL|CREB3L1|COL1A2|COL1A1|HGF|LAMC3|COL6A2|WNT2	http://www.genome.jp/kegg-bin/show_pathway?hsa05165/hsa:3955%09red/hsa:7472%09red/hsa:1292%09red/hsa:6654%09red/hsa:1311%09red/hsa:3680%09red/hsa:26508%09red/hsa:10319%09red/hsa:2535%09red/hsa:1277%09red/hsa:3908%09red/hsa:7148%09red/hsa:90993%09red/hsa:7058%09red/hsa:5743%09red/hsa:1278%09red
Neuroactive ligand-receptor interaction	KEGG PATHWAY	hsa04080	16	338	6.17694e-05	0.000803002	PTH1R|TBXA2R|NMUR1|CNR2|APLNR|GZMA|GABRP|NPY5R|CHRM2|S1PR5|PTGIR|S1PR4|C5AR1|P2RX1|LPAR1|LPAR6	http://www.genome.jp/kegg-bin/show_pathway?hsa04080/hsa:1269%09red/hsa:6915%09red/hsa:10161%09red/hsa:2568%09red/hsa:5023%09red/hsa:1902%09red/hsa:5745%09red/hsa:8698%09red/hsa:5739%09red/hsa:1129%09red/hsa:728%09red/hsa:3001%09red/hsa:53637%09red/hsa:10316%09red/hsa:187%09red/hsa:4889%09red
Arachidonic acid metabolism	KEGG PATHWAY	hsa00590	7	63	6.53202e-05	0.00080447	PTGS2|TBXAS1|PTGIS|PLA2G2A|PLA2G5|GGT5|PTGDS	http://www.genome.jp/kegg-bin/show_pathway?hsa00590/hsa:5320%09red/hsa:2687%09red/hsa:5322%09red/hsa:5743%09red/hsa:5740%09red/hsa:6916%09red/hsa:5730%09red
Hypertrophic cardiomyopathy (HCM)	KEGG PATHWAY	hsa05410	8	90	8.55296e-05	0.0010007	ITGA9|LAMA2|ATP2A3|DES|SGCA|IL6|MYL3|CACNA2D1	http://www.genome.jp/kegg-bin/show_pathway?hsa05410/hsa:3569%09red/hsa:3680%09red/hsa:4634%09red/hsa:781%09red/hsa:1674%09red/hsa:6442%09red/hsa:489%09red/hsa:3908%09red
Rheumatoid arthritis	KEGG PATHWAY	hsa05323	8	91	9.18969e-05	0.00102399	CCL2|HLA-DPB1|TEK|HLA-DRB1|IL6|LTB|CXCL12|TNFSF13B	http://www.genome.jp/kegg-bin/show_pathway?hsa05323/hsa:3569%09red/hsa:6387%09red/hsa:6347%09red/hsa:4050%09red/hsa:10673%09red/hsa:7010%09red/hsa:3123%09red/hsa:3125%09red
Amoebiasis	KEGG PATHWAY	hsa05146	8	95	0.000121426	0.00120772	LAMA2|CD1D|IL6|C9|COL1A2|COL1A1|COL3A1|LAMC3	http://www.genome.jp/kegg-bin/show_pathway?hsa05146/hsa:3569%09red/hsa:1281%09red/hsa:912%09red/hsa:1277%09red/hsa:1278%09red/hsa:10319%09red/hsa:735%09red/hsa:3908%09red
Phagosome	KEGG PATHWAY	hsa04145	10	152	0.000123933	0.00120772	HLA-DPB1|MRC2|MARCO|FCGR2B|TUBB6|COMP|TUBA1A|HLA-DRB1|THBS2|COLEC11	http://www.genome.jp/kegg-bin/show_pathway?hsa04145/hsa:1311%09red/hsa:8685%09red/hsa:2213%09red/hsa:9902%09red/hsa:84617%09red/hsa:78989%09red/hsa:7846%09red/hsa:3123%09red/hsa:7058%09red/hsa:3125%09red
Dilated cardiomyopathy (DCM)	KEGG PATHWAY	hsa05414	8	96	0.000129918	0.00120772	ADCY4|ITGA9|LAMA2|ATP2A3|DES|SGCA|MYL3|CACNA2D1	http://www.genome.jp/kegg-bin/show_pathway?hsa05414/hsa:3680%09red/hsa:4634%09red/hsa:781%09red/hsa:1674%09red/hsa:196883%09red/hsa:6442%09red/hsa:489%09red/hsa:3908%09red
Intestinal immune network for IgA production	KEGG PATHWAY	hsa04672	6	49	0.000134121	0.00120772	HLA-DPB1|HLA-DRB1|IL6|CXCL12|TNFRSF13B|TNFSF13B	http://www.genome.jp/kegg-bin/show_pathway?hsa04672/hsa:3569%09red/hsa:6387%09red/hsa:23495%09red/hsa:10673%09red/hsa:3123%09red/hsa:3125%09red
Platelet activation	KEGG PATHWAY	hsa04611	9	124	0.000134191	0.00120772	ADCY4|TBXA2R|TBXAS1|PTGIR|COL1A2|COL1A1|P2RX1|COL3A1|FGB	http://www.genome.jp/kegg-bin/show_pathway?hsa04611/hsa:1281%09red/hsa:5023%09red/hsa:2244%09red/hsa:1277%09red/hsa:5739%09red/hsa:196883%09red/hsa:6916%09red/hsa:6915%09red/hsa:1278%09red
Asthma	KEGG PATHWAY	hsa05310	5	31	0.000154387	0.00133802	CCL11|HLA-DRB1|FCER1A|HLA-DPB1|MS4A1	http://www.genome.jp/kegg-bin/show_pathway?hsa05310/hsa:2206%09red/hsa:3123%09red/hsa:6356%09red/hsa:2205%09red/hsa:3125%09red
NF-kappa B signaling pathway	KEGG PATHWAY	hsa04064	8	100	0.000168939	0.00141185	PTGS2|CXCL2|BCL2A1|CCL19|LTB|CCL21|CXCL12|TNFSF13B	http://www.genome.jp/kegg-bin/show_pathway?hsa04064/hsa:6387%09red/hsa:2920%09red/hsa:597%09red/hsa:5743%09red/hsa:6366%09red/hsa:6363%09red/hsa:4050%09red/hsa:10673%09red
Vascular smooth muscle contraction	KEGG PATHWAY	hsa04270	9	132	0.000208618	0.00168333	ADCY4|MYH11|RAMP3|RAMP2|PLA2G2A|PLA2G5|PTGIR|PPP1R14A|MYL9	http://www.genome.jp/kegg-bin/show_pathway?hsa04270/hsa:94274%09red/hsa:10266%09red/hsa:5322%09red/hsa:10268%09red/hsa:5739%09red/hsa:196883%09red/hsa:5320%09red/hsa:10398%09red/hsa:4629%09red
Apelin signaling pathway	KEGG PATHWAY	hsa04371	9	137	0.000270559	0.00211036	ADCY4|APLNR|CCN2|GNB4|GNG11|MYL3|GNGT2|GNG8|KLF2	http://www.genome.jp/kegg-bin/show_pathway?hsa04371/hsa:10365%09red/hsa:59345%09red/hsa:2791%09red/hsa:2793%09red/hsa:94235%09red/hsa:4634%09red/hsa:196883%09red/hsa:1490%09red/hsa:187%09red
TNF signaling pathway	KEGG PATHWAY	hsa04668	8	112	0.000347409	0.00262237	CCL2|PTGS2|CXCL2|SOCS3|IL6|RIPK3|CREB3L1|VEGFC	http://www.genome.jp/kegg-bin/show_pathway?hsa04668/hsa:3569%09red/hsa:2920%09red/hsa:5743%09red/hsa:6347%09red/hsa:11035%09red/hsa:7424%09red/hsa:90993%09red/hsa:9021%09red
Morphine addiction	KEGG PATHWAY	hsa05032	7	91	0.000534706	0.00387498	ADCY4|GNB4|PDE1A|GNG11|GABRP|GNGT2|GNG8	http://www.genome.jp/kegg-bin/show_pathway?hsa05032/hsa:59345%09red/hsa:5136%09red/hsa:2791%09red/hsa:2793%09red/hsa:94235%09red/hsa:2568%09red/hsa:196883%09red
Inflammatory bowel disease (IBD)	KEGG PATHWAY	hsa05321	6	65	0.000546471	0.00387498	NFATC1|HLA-DPB1|HLA-DRB1|GATA3|IL6|ROR2	http://www.genome.jp/kegg-bin/show_pathway?hsa05321/hsa:3569%09red/hsa:2625%09red/hsa:6095%09red/hsa:4772%09red/hsa:3123%09red/hsa:3125%09red
Hematopoietic cell lineage	KEGG PATHWAY	hsa04640	7	97	0.000763021	0.00523924	IL7R|HLA-DPB1|CD1D|CD1C|CD22|HLA-DRB1|IL6	http://www.genome.jp/kegg-bin/show_pathway?hsa04640/hsa:3569%09red/hsa:912%09red/hsa:911%09red/hsa:3575%09red/hsa:933%09red/hsa:3123%09red/hsa:3125%09red
Wnt signaling pathway	KEGG PATHWAY	hsa04310	9	160	0.000783647	0.00523924	RSPO3|NFATC1|FZD2|LGR6|PRICKLE1|WNT2|SOX17|FOSL1|GPC4	http://www.genome.jp/kegg-bin/show_pathway?hsa04310/hsa:7472%09red/hsa:59352%09red/hsa:2535%09red/hsa:4772%09red/hsa:64321%09red/hsa:84870%09red/hsa:2239%09red/hsa:144165%09red/hsa:8061%09red
C-type lectin receptor signaling pathway	KEGG PATHWAY	hsa04625	7	104	0.00112004	0.00728029	NFATC1|PTGS2|EGR2|CLEC2B|IL6|CLEC1B|CCL22	http://www.genome.jp/kegg-bin/show_pathway?hsa04625/hsa:3569%09red/hsa:5743%09red/hsa:6367%09red/hsa:4772%09red/hsa:1959%09red/hsa:51266%09red
Tight junction	KEGG PATHWAY	hsa04530	9	170	0.0011747	0.00742916	MYH11|CD1D|CD1C|JAM2|TUBA1A|HCLS1|CLDN5|YBX3|MYL9	http://www.genome.jp/kegg-bin/show_pathway?hsa04530/hsa:58494%09red/hsa:912%09red/hsa:911%09red/hsa:7122%09red/hsa:3059%09red/hsa:7846%09red/hsa:8531%09red/hsa:10398%09red/hsa:4629%09red
Arrhythmogenic right ventricular cardiomyopathy (ARVC)	KEGG PATHWAY	hsa05412	6	77	0.00124711	0.00767958	ITGA9|LAMA2|ATP2A3|DES|SGCA|CACNA2D1	http://www.genome.jp/kegg-bin/show_pathway?hsa05412/hsa:3680%09red/hsa:781%09red/hsa:1674%09red/hsa:6442%09red/hsa:489%09red/hsa:3908%09red
Th17 cell differentiation	KEGG PATHWAY	hsa04659	7	107	0.00130822	0.0078493	NFATC1|HLA-DPB1|HLA-DRB1|GATA3|IL6|JAK3|ROR2	http://www.genome.jp/kegg-bin/show_pathway?hsa04659/hsa:3569%09red/hsa:3718%09red/hsa:2625%09red/hsa:6095%09red/hsa:4772%09red/hsa:3123%09red/hsa:3125%09red
Complement and coagulation cascades	KEGG PATHWAY	hsa04610	6	79	0.00141086	0.00825352	C9|C5AR1|THBD|C7|FGB|PROCR	http://www.genome.jp/kegg-bin/show_pathway?hsa04610/hsa:2244%09red/hsa:7056%09red/hsa:728%09red/hsa:735%09red/hsa:10544%09red/hsa:730%09red
Mucin type O-glycan biosynthesis	KEGG PATHWAY	hsa00512	4	31	0.00153083	0.00873691	GALNT16|GALNT17|GALNT13|ST6GALNAC1	http://www.genome.jp/kegg-bin/show_pathway?hsa00512/hsa:442117%09red/hsa:55808%09red/hsa:57452%09red/hsa:114805%09red
Cholinergic synapse	KEGG PATHWAY	hsa04725	7	112	0.00167582	0.00902541	ADCY4|GNB4|GNG11|CHRM2|CREB3L1|GNGT2|GNG8	http://www.genome.jp/kegg-bin/show_pathway?hsa04725/hsa:59345%09red/hsa:2791%09red/hsa:2793%09red/hsa:94235%09red/hsa:1129%09red/hsa:196883%09red/hsa:90993%09red
B cell receptor signaling pathway	KEGG PATHWAY	hsa04662	6	82	0.00168659	0.00902541	NFATC1|IFITM1|CD22|FCGR2B|HGF|CD79A	http://www.genome.jp/kegg-bin/show_pathway?hsa04662/hsa:973%09red/hsa:8519%09red/hsa:4772%09red/hsa:6654%09red/hsa:2213%09red/hsa:933%09red
Alcoholism	KEGG PATHWAY	hsa05034	9	180	0.00171013	0.00902541	GNB4|GNG11|NTRK2|CAMKK1|CREB3L1|GNGT2|TH|HGF|GNG8	http://www.genome.jp/kegg-bin/show_pathway?hsa05034/hsa:4915%09red/hsa:59345%09red/hsa:2791%09red/hsa:2793%09red/hsa:94235%09red/hsa:7054%09red/hsa:6654%09red/hsa:84254%09red/hsa:90993%09red
MAPK signaling pathway	KEGG PATHWAY	hsa04010	12	295	0.00173566	0.00902541	NFATC1|NGF|NTF3|FGF7|PDGFRA|NTRK2|HGF|TEK|NGFR|VEGFC|DUSP5|CACNA2D1	http://www.genome.jp/kegg-bin/show_pathway?hsa04010/hsa:4915%09red/hsa:2252%09red/hsa:5156%09red/hsa:4804%09red/hsa:4803%09red/hsa:1847%09red/hsa:781%09red/hsa:6654%09red/hsa:4772%09red/hsa:7424%09red/hsa:7010%09red/hsa:4908%09red
Neurotrophin signaling pathway	KEGG PATHWAY	hsa04722	7	119	0.00231978	0.0117433	NGF|NTF3|NTRK2|NTRK3|ARHGDIB|NGFR|HGF	http://www.genome.jp/kegg-bin/show_pathway?hsa04722/hsa:4915%09red/hsa:4916%09red/hsa:4804%09red/hsa:4803%09red/hsa:4908%09red/hsa:6654%09red/hsa:397%09red
Gap junction	KEGG PATHWAY	hsa04540	6	88	0.0023587	0.0117433	ADCY4|PDGFRA|TUBB6|TUBA1A|HGF|LPAR1	http://www.genome.jp/kegg-bin/show_pathway?hsa04540/hsa:5156%09red/hsa:1902%09red/hsa:6654%09red/hsa:196883%09red/hsa:7846%09red/hsa:84617%09red
GABAergic synapse	KEGG PATHWAY	hsa04727	6	89	0.00248785	0.0121283	ADCY4|GNB4|GNG11|GABRP|GNGT2|GNG8	http://www.genome.jp/kegg-bin/show_pathway?hsa04727/hsa:59345%09red/hsa:2791%09red/hsa:2793%09red/hsa:94235%09red/hsa:2568%09red/hsa:196883%09red
Protein digestion and absorption	KEGG PATHWAY	hsa04974	6	90	0.00262223	0.0125225	COL14A1|COL5A1|COL1A2|COL1A1|COL3A1|COL6A2	http://www.genome.jp/kegg-bin/show_pathway?hsa04974/hsa:7373%09red/hsa:1281%09red/hsa:1289%09red/hsa:1277%09red/hsa:1292%09red/hsa:1278%09red
Primary immunodeficiency	KEGG PATHWAY	hsa05340	4	37	0.00276745	0.0129517	IL7R|TNFRSF13B|JAK3|CD79A	http://www.genome.jp/kegg-bin/show_pathway?hsa05340/hsa:23495%09red/hsa:3718%09red/hsa:973%09red/hsa:3575%09red
IL-17 signaling pathway	KEGG PATHWAY	hsa04657	6	93	0.00305814	0.0140315	CCL2|PTGS2|CXCL2|CCL11|IL6|FOSL1	http://www.genome.jp/kegg-bin/show_pathway?hsa04657/hsa:3569%09red/hsa:2920%09red/hsa:5743%09red/hsa:6347%09red/hsa:6356%09red/hsa:8061%09red
Staphylococcus aureus infection	KEGG PATHWAY	hsa05150	5	68	0.00399027	0.0179562	HLA-DPB1|HLA-DRB1|C5AR1|FCGR2B|SELP	http://www.genome.jp/kegg-bin/show_pathway?hsa05150/hsa:2213%09red/hsa:3123%09red/hsa:728%09red/hsa:3125%09red/hsa:6403%09red
Rap1 signaling pathway	KEGG PATHWAY	hsa04015	9	210	0.00455672	0.0201184	ADCY4|NGF|TEK|PDGFRA|ID1|NGFR|VEGFC|FGF7|LPAR1	http://www.genome.jp/kegg-bin/show_pathway?hsa04015/hsa:3397%09red/hsa:5156%09red/hsa:4804%09red/hsa:4803%09red/hsa:1902%09red/hsa:2252%09red/hsa:7424%09red/hsa:196883%09red/hsa:7010%09red
Signaling pathways regulating pluripotency of stem cells	KEGG PATHWAY	hsa04550	7	140	0.00542327	0.0235008	FZD2|WNT2|ID4|ID3|ID1|BMPR1B|JAK3	http://www.genome.jp/kegg-bin/show_pathway?hsa04550/hsa:3397%09red/hsa:3718%09red/hsa:7472%09red/hsa:658%09red/hsa:2535%09red/hsa:3399%09red/hsa:3400%09red
Human T-cell leukemia virus 1 infection	KEGG PATHWAY	hsa05166	9	219	0.00589615	0.0250854	ADCY4|NFATC1|HLA-DPB1|EGR2|HLA-DRB1|IL6|CREB3L1|FOSL1|JAK3	http://www.genome.jp/kegg-bin/show_pathway?hsa05166/hsa:3569%09red/hsa:90993%09red/hsa:4772%09red/hsa:3718%09red/hsa:196883%09red/hsa:8061%09red/hsa:1959%09red/hsa:3123%09red/hsa:3125%09red
Hedgehog signaling pathway	KEGG PATHWAY	hsa04340	4	47	0.00610505	0.0255104	GLI2|GAS1|HHIP|DHH	http://www.genome.jp/kegg-bin/show_pathway?hsa04340/hsa:50846%09red/hsa:2736%09red/hsa:2619%09red/hsa:64399%09red
Kaposi sarcoma-associated herpesvirus infection	KEGG PATHWAY	hsa05167	8	186	0.0071442	0.028157	NFATC1|CXCL2|PTGS2|GNB4|GNG11|IL6|GNGT2|GNG8	http://www.genome.jp/kegg-bin/show_pathway?hsa05167/hsa:3569%09red/hsa:59345%09red/hsa:2920%09red/hsa:2791%09red/hsa:2793%09red/hsa:94235%09red/hsa:4772%09red/hsa:5743%09red
Phospholipase D signaling pathway	KEGG PATHWAY	hsa04072	7	148	0.00718986	0.028157	ADCY4|PDGFRA|FCER1A|HGF|LPAR1|LPAR6|MS4A1	http://www.genome.jp/kegg-bin/show_pathway?hsa04072/hsa:5156%09red/hsa:10161%09red/hsa:1902%09red/hsa:6654%09red/hsa:196883%09red/hsa:2206%09red/hsa:2205%09red
Retrograde endocannabinoid signaling	KEGG PATHWAY	hsa04723	7	148	0.00718986	0.028157	ADCY4|PTGS2|GNB4|GNG11|GABRP|GNGT2|GNG8	http://www.genome.jp/kegg-bin/show_pathway?hsa04723/hsa:59345%09red/hsa:2791%09red/hsa:2793%09red/hsa:94235%09red/hsa:2568%09red/hsa:196883%09red/hsa:5743%09red
EGFR tyrosine kinase inhibitor resistance	KEGG PATHWAY	hsa01521	5	79	0.00721974	0.028157	IL6|HGF|PDGFRA|AXL|GAS6	http://www.genome.jp/kegg-bin/show_pathway?hsa01521/hsa:3569%09red/hsa:558%09red/hsa:2621%09red/hsa:6654%09red/hsa:5156%09red
Glutamatergic synapse	KEGG PATHWAY	hsa04724	6	114	0.00776807	0.0297988	ADCY4|GNB4|GNG11|GNGT2|SLC1A7|GNG8	http://www.genome.jp/kegg-bin/show_pathway?hsa04724/hsa:59345%09red/hsa:6512%09red/hsa:2791%09red/hsa:2793%09red/hsa:94235%09red/hsa:196883%09red
Proteoglycans in cancer	KEGG PATHWAY	hsa05205	8	203	0.0115056	0.0434245	DCN|FZD2|HSPB2|WNT2|HCLS1|HGF|MMP2|LUM	http://www.genome.jp/kegg-bin/show_pathway?hsa05205/hsa:7472%09red/hsa:3059%09red/hsa:4313%09red/hsa:1634%09red/hsa:2535%09red/hsa:6654%09red/hsa:3316%09red/hsa:4060%09red
Th1 and Th2 cell differentiation	KEGG PATHWAY	hsa04658	5	92	0.0129729	0.0477128	JAK3|NFATC1|HLA-DRB1|GATA3|HLA-DPB1	http://www.genome.jp/kegg-bin/show_pathway?hsa04658/hsa:3718%09red/hsa:2625%09red/hsa:3123%09red/hsa:3125%09red/hsa:4772%09red
Influenza A	KEGG PATHWAY	hsa05164	7	167	0.0130497	0.0477128	CCL2|HLA-DPB1|SOCS3|NXF3|HLA-DRB1|IL6|IL33	http://www.genome.jp/kegg-bin/show_pathway?hsa05164/hsa:3569%09red/hsa:56000%09red/hsa:6347%09red/hsa:90865%09red/hsa:3123%09red/hsa:3125%09red/hsa:9021%09red
Viral myocarditis	KEGG PATHWAY	hsa05416	4	60	0.0134295	0.0483464	HLA-DPB1|LAMA2|HLA-DRB1|SGCA	http://www.genome.jp/kegg-bin/show_pathway?hsa05416/hsa:6442%09red/hsa:3123%09red/hsa:3125%09red/hsa:3908%09red
--------------------
--------------------
--------------------
