# Supplementary material for: Hepcidin Downregulation Correlates With Disease Aggressiveness And Immune Infiltration in Liver Cancers
Source: Front Oncol. 2021 Jun 30;11:714756. doi: 10.3389/fonc.2021.714756 (PMC8278784; doi:10.3389/fonc.2021.714756)
Supplement: Supplementary file 5 [file Table_3.xlsx]

## Sheet: Sheet1
	#Term	Database	ID	Input	Background	P-Value	Corrected P-Value	Input
	Cytokine-cytokine receptor interaction	KEGG PATHWAY	hsa04060	27	294	2.49502e-13	2.21463e-11	CCL2|IL7R|NGF|IL1RL1|BMPR1B|NGFR|CCR7|TNFSF13B|GDF2|XCR1|GDF6|TNFRSF8|CXCR6|CCL21|CCL22|ACVRL1|CCL11|LTB|IL33|CXCL12|TNFRSF13B|CXCL14|BMP6|BMP5|CXCL2|CCL19|IL6
	PI3K-Akt signaling pathway	KEGG PATHWAY	hsa04151	29	354	4.63463e-13	3.92679e-11	IL7R|ITGA9|NGF|TNXB|PDGFRA|FGF7|NGFR|TEK|THBS2|GNG11|NTRK2|JAK3|GNB4|LAMA2|NTF3|COMP|CHRM2|VEGFC|HGF|LAMC3|COL6A2|IL6|CREB3L1|COL1A2|GNGT2|COL1A1|LPAR1|LPAR6|GNG8
	Chemokine signaling pathway	KEGG PATHWAY	hsa04062	18	190	1.54587e-09	9.44753e-08	CCL2|CCL11|CXCL2|GNB4|XCR1|GNG11|CCL19|CCL21|ADCY4|CXCR6|CCR7|HGF|JAK3|CCL22|CXCL12|CXCL14|GNG8|GNGT2
	Cell adhesion molecules (CAMs)	KEGG PATHWAY	hsa04514	13	146	5.56606e-07	1.95757e-05	HLA-DPB1|LRRC4C|JAM2|ITGA9|LRRC4|CD22|HLA-DRB1|VCAN|NEGR1|CD6|CD226|SELP|CLDN5
	Viral protein interaction with cytokine and cytokine receptor	KEGG PATHWAY	hsa04061	11	100	6.12462e-07	2.10868e-05	CCL2|CCL11|CXCL2|CCL19|XCR1|IL6|CCL22|CCR7|CCL21|CXCL12|CXCL14
	Ras signaling pathway	KEGG PATHWAY	hsa04014	16	232	7.14419e-07	2.296e-05	NGF|NTF3|GNB4|GNG11|NTRK2|PLA2G2A|FGF7|PLA2G5|NGFR|VEGFC|HGF|TEK|PDGFRA|RASAL3|GNG8|GNGT2
	Pathways in cancer	KEGG PATHWAY	hsa05200	25	530	6.22195e-07	2.10868e-05	IL7R|PTGS2|PDGFRA|HGF|FZD2|GNG11|GLI2|JAK3|LPAR6|LAMA2|GNB4|HEYL|VEGFC|FGF7|LAMC3|CXCL12|ADCY4|WNT2|IL6|GSTP1|GNGT2|LPAR1|MMP2|GNG8|HHIP
	TGF-beta signaling pathway	KEGG PATHWAY	hsa04350	9	94	1.80586e-05	0.000371946	DCN|BMP6|BMP5|ID4|ID3|GDF6|BMPR1B|FMOD|ID1
	Immune System	Reactome	R-HSA-168256	82	2096	1.38783e-15	1.39833e-13	CCL2|NFATC1|CRP|NPDC1|IL1RL1|TIMP1|HLA-DPB1|FCGR2B|KIF26A|PLA2G2A|FGF7|RIPK3|C5AR1|CD226|KLRB1|P2RX1|COL3A1|RASAL3|LY86|MS4A1|ASB2|NFAM1|MRC2|TEK|FCER1A|CLEC12A|PELI2|GMFG|TUBA1A|C9|COTL1|GATA3|SPSB4|CEACAM3|TNFRSF8|CCL22|DUSP5|SIGLEC8|TNFSF13B|C7|FGB|JAK3|FCN3|CRISPLD2|IFITM1|PLPP4|TUBB6|CD22|IL7R|HLA-DRB1|NCR3|CCL19|CD79A|LTB|LGALS9|SOCS3|PTGS2|IL33|BLK|HGF|PDGFRA|TNFRSF13B|ROR2|CLEC10A|CD1C|CC…
	GPCR ligand binding	Reactome	R-HSA-500792	34	454	4.88137e-14	4.43847e-12	PTH1R|GPBAR1|C5AR1|CCR7|CCL19|FZD2|CNR2|XCR1|GNG11|S1PR5|S1PR4|CXCR6|CCL21|TBXA2R|DHH|GNB4|CHRM2|CRHBP|PTGIR|GPR65|RAMP3|RAMP2|NMUR1|CXCL2|APLNR|NPY5R|CMKLR1|ACKR1|CXCL12|GNGT2|WNT2|LPAR1|LPAR6|GNG8
	G alpha (i) signalling events	Reactome	R-HSA-418594	27	405	2.33455e-10	1.52688e-08	C5AR1|CCR7|CNR2|PDE1A|GNG11|S1PR5|S1PR4|RGS4|CXCR6|CCL21|GNB4|CHRM2|GPC4|CXCL12|ADCY4|NMUR1|CXCL2|APLNR|NPY5R|CCL19|RGS11|CAMKK1|PRKAR2B|GNGT2|LPAR1|GPSM3|GNG8
	Cytokine Signaling in Immune system	Reactome	R-HSA-1280215	34	836	1.79159e-07	7.25984e-06	CCL2|IL7R|PDGFRA|IL1RL1|TIMP1|PTGS2|FGF7|RASAL3|TNFSF13B|TEK|PELI2|GATA3|TNFRSF8|JAK3|DUSP5|CCL22|FGB|HLA-DPB1|IFITM1|HLA-DRB1|LTB|LGALS9|IL33|HGF|TNFRSF13B|ROR2|CCL11|CXCL2|SOCS3|CCL19|VIM|IL6|COL1A2|MMP2
	Inflammation mediated by chemokine and cytokine signaling pathway	PANTHER	P00031	16	201	1.17768e-07	4.8782e-06	CCL2|NFATC1|CCL22|CCL11|MYH11|XCR1|COL14A1|RGS4|CCL21|C5AR1|PTGS2|CXCR6|CCR7|HGF|COL6A2|GNG8
	TGF-beta signaling pathway	PANTHER	P00052	7	91	0.000534706	0.00556811	BMP6|BMP5|ACVRL1|GDF2|GDF6|BMPR1B|FOSL1
